# Supplementary material for: Cancerin: A computational pipeline to infer cancer-associated ceRNA interaction networks
Source: PLoS Comput Biol. 2018 Jul 16;14(7):e1006318. doi: 10.1371/journal.pcbi.1006318 (PMC6072113; doi:10.1371/journal.pcbi.1006318)
Supplement: S1 File — (XLSX) [file pcbi.1006318.s001.xlsx]

## Sheet: BRCA_miRNA_RNA_interactions
miRNA	RNA
hsa-miR-375	GTDC1
hsa-miR-320a	RAB2A
hsa-miR-29a-3p	YY1
hsa-miR-218-5p	YY1
hsa-miR-381-3p	HNRNPD
hsa-miR-539-5p	HNRNPD
hsa-miR-217	HNRNPD
hsa-miR-335-5p	HNRNPD
hsa-miR-29a-3p	HNRNPD
hsa-let-7i-5p	SEPHS1
hsa-miR-22-3p	SEPHS1
hsa-miR-190b	JAG2
hsa-miR-204-5p	GRAMD4
hsa-let-7i-5p	SEMA3F
hsa-let-7d-5p	SEMA3F
hsa-miR-135b-5p	SLC39A9
hsa-miR-146a-5p	SLC39A9
hsa-miR-452-5p	SLC39A9
hsa-miR-511-5p	GOPC
hsa-miR-92a-3p	XYLT2
hsa-miR-15b-5p	XYLT2
hsa-miR-378a-3p	XYLT2
hsa-let-7d-5p	XYLT2
hsa-miR-32-5p	XYLT2
hsa-miR-188-5p	XYLT2
hsa-miR-130a-3p	REEP1
hsa-miR-92a-3p	REEP1
hsa-miR-1271-5p	REEP1
hsa-miR-223-3p	REEP1
hsa-let-7i-5p	YIPF1
hsa-let-7i-5p	GOLGA5
hsa-let-7c-5p	GOLGA5
hsa-miR-125b-5p	GOLGA5
hsa-let-7a-5p	ALPK1
hsa-miR-144-3p	ALPK1
hsa-let-7i-5p	FKBP3
hsa-miR-9-5p	ALKBH1
hsa-miR-146b-5p	ALKBH1
hsa-let-7c-5p	ALKBH1
hsa-miR-146a-5p	ALKBH1
hsa-miR-200a-5p	WISP2
hsa-miR-590-3p	WISP2
hsa-miR-106a-5p	WISP2
hsa-miR-107	SPG21
hsa-let-7a-5p	SPG21
hsa-miR-543	SPG21
hsa-miR-19a-3p	PIK3IP1
hsa-miR-130b-3p	PIK3IP1
hsa-miR-98-5p	PIK3IP1
hsa-miR-15b-5p	PIK3IP1
hsa-miR-210-3p	TGFBR3
hsa-miR-9-5p	SPTLC2
hsa-miR-17-5p	SPTLC2
hsa-let-7c-5p	UHRF1BP1
hsa-miR-320b	VCL
hsa-miR-16-5p	VCL
hsa-miR-195-5p	VCL
hsa-miR-106b-5p	VCL
hsa-miR-32-5p	VCL
hsa-miR-142-5p	VCL
hsa-let-7a-5p	CDC34
hsa-let-7i-5p	CDC34
hsa-let-7i-5p	SNAP29
hsa-let-7c-5p	SNAP29
hsa-miR-221-3p	SNAP29
hsa-miR-223-3p	SNAP29
hsa-miR-30e-5p	SALL4
hsa-miR-16-5p	SALL4
hsa-miR-195-5p	SALL4
hsa-miR-19a-3p	MTMR9
hsa-miR-148a-3p	MTMR9
hsa-miR-590-5p	MTMR9
hsa-miR-421	MTMR9
hsa-miR-449a	PAG1
hsa-miR-200c-3p	PAG1
hsa-miR-200b-3p	PAG1
hsa-miR-429	HCFC2
hsa-miR-18a-5p	HCFC2
hsa-miR-33a-5p	HCFC2
hsa-miR-98-5p	OGFOD2
hsa-miR-181b-5p	CCND1
hsa-miR-374a-5p	CCND1
hsa-miR-20b-5p	CCND1
hsa-miR-106a-5p	CCND1
hsa-miR-15b-5p	PLA2G15
hsa-miR-429	ELK3
hsa-miR-18a-5p	ELK3
hsa-miR-345-5p	ELK3
hsa-miR-130b-3p	ELK3
hsa-miR-106a-5p	ELK3
hsa-miR-141-3p	ELK3
hsa-let-7a-5p	GSR
hsa-let-7d-5p	GSR
hsa-miR-452-5p	MLEC
hsa-miR-181b-5p	RNF125
hsa-miR-155-5p	PPP2CB
hsa-miR-195-5p	MGA
hsa-let-7d-5p	MGA
hsa-miR-374b-5p	MGA
hsa-miR-9-5p	SYNGR2
hsa-miR-221-3p	CSNK2A1
hsa-miR-148a-3p	CSNK2A1
hsa-let-7a-5p	CSNK2A1
hsa-miR-370-3p	ARHGEF7
hsa-miR-369-5p	ARHGEF7
hsa-miR-375	ITGB8
hsa-miR-149-5p	ITGB8
hsa-miR-185-5p	ITGB8
hsa-miR-33a-5p	ITGB8
hsa-miR-26a-5p	ITGB8
hsa-miR-30e-5p	CMAS
hsa-miR-194-5p	CMAS
hsa-let-7a-5p	CMAS
hsa-let-7i-5p	CMAS
hsa-miR-342-3p	CMAS
hsa-miR-539-5p	CMAS
hsa-miR-182-5p	CMAS
hsa-miR-324-5p	H2AFV
hsa-miR-144-3p	H2AFV
hsa-let-7a-5p	FAM83D
hsa-miR-200c-3p	FAM83D
hsa-miR-98-5p	FAM83D
hsa-let-7a-5p	ZFP64
hsa-miR-181b-5p	C16orf70
hsa-miR-130a-3p	C16orf70
hsa-miR-196a-5p	C16orf70
hsa-miR-19a-3p	C16orf70
hsa-let-7c-5p	C16orf70
hsa-miR-130b-3p	C16orf70
hsa-miR-223-3p	C16orf70
hsa-miR-30e-5p	GOLT1B
hsa-let-7a-5p	GOLT1B
hsa-miR-15a-5p	GOLT1B
hsa-miR-320a	GOLT1B
hsa-let-7d-5p	NUFIP2
hsa-let-7a-5p	KCTD10
hsa-miR-26a-5p	KCTD10
hsa-miR-342-3p	KCTD10
hsa-miR-181d-5p	KCTD10
hsa-let-7c-5p	NSUN5
hsa-miR-218-5p	NSUN5
hsa-miR-512-3p	DST
hsa-miR-130b-3p	DST
hsa-miR-374b-5p	DST
hsa-miR-374a-5p	DST
hsa-let-7i-5p	SMUG1
hsa-let-7i-5p	RALY
hsa-miR-539-5p	THOC2
hsa-miR-200a-3p	KCNJ2
hsa-miR-33a-5p	DENND1B
hsa-miR-301a-3p	JAG1
hsa-miR-214-3p	ATAD2B
hsa-miR-26a-5p	ATAD2B
hsa-miR-29a-3p	ATAD2B
hsa-miR-217	ATAD2B
hsa-miR-29a-3p	SNX4
hsa-let-7a-5p	NUP155
hsa-miR-381-3p	NKTR
hsa-let-7a-5p	RTKN
hsa-let-7a-5p	C17orf53
hsa-miR-539-5p	C17orf53
hsa-let-7c-5p	C17orf53
hsa-let-7c-5p	RAB40C
hsa-miR-22-3p	ILF3
hsa-let-7a-5p	RNF114
hsa-let-7c-5p	RNF114
hsa-let-7a-5p	PLAGL2
hsa-miR-22-3p	PLAGL2
hsa-miR-143-3p	PLAGL2
hsa-miR-29a-3p	VPS25
hsa-miR-135b-5p	KIAA0391
hsa-miR-142-3p	PRLR
hsa-let-7d-5p	PRLR
hsa-miR-9-5p	PRLR
hsa-miR-135b-5p	PRLR
hsa-miR-181a-5p	GLRX
hsa-miR-361-5p	GLRX
hsa-miR-200b-3p	CALU
hsa-miR-29b-3p	CALU
hsa-let-7a-5p	CALU
hsa-miR-15a-5p	CALU
hsa-miR-195-5p	CALU
hsa-miR-126-5p	CALU
hsa-miR-218-5p	CALU
hsa-miR-190b	TTL
hsa-miR-22-3p	TTL
hsa-miR-195-5p	TTL
hsa-miR-217	TTL
hsa-miR-375	TTL
hsa-miR-449a	TTL
hsa-miR-148a-3p	TTL
hsa-let-7a-5p	DCAF15
hsa-let-7c-5p	COIL
hsa-miR-9-5p	SLC1A4
hsa-miR-135b-5p	SLC1A4
hsa-miR-135b-5p	LRRFIP1
hsa-miR-18a-5p	LRRFIP1
hsa-miR-19a-3p	LRRFIP1
hsa-let-7d-5p	LRRFIP1
hsa-miR-17-5p	RNF11
hsa-miR-92a-3p	RNF11
hsa-miR-142-3p	RNF11
hsa-miR-146a-5p	RNF11
hsa-let-7a-5p	ABCC10
hsa-miR-21-5p	RAB22A
hsa-miR-27a-3p	CAPN7
hsa-miR-128-3p	CAPN7
hsa-let-7c-5p	CAPN7
hsa-miR-142-5p	CAPN7
hsa-miR-877-5p	CAPN7
hsa-miR-33a-5p	PRDM2
hsa-miR-106b-5p	PRDM2
hsa-let-7a-5p	CENPA
hsa-miR-107	GORASP2
hsa-let-7i-5p	ATP6V1F
hsa-let-7a-5p	CDC25B
hsa-miR-197-3p	TUSC2
hsa-miR-146b-5p	TUSC2
hsa-let-7i-5p	TUSC2
hsa-miR-17-5p	TUSC2
hsa-miR-19a-3p	TUSC2
hsa-let-7c-5p	TUSC2
hsa-miR-146a-5p	TUSC2
hsa-miR-221-3p	TUSC2
hsa-miR-200b-3p	PHTF2
hsa-miR-26a-5p	PHTF2
hsa-let-7c-5p	PHTF2
hsa-miR-9-5p	NEK9
hsa-miR-135b-5p	NEK9
hsa-miR-17-5p	NEK9
hsa-miR-18a-5p	NEK9
hsa-miR-345-5p	NEK9
hsa-miR-452-5p	NEK9
hsa-let-7a-5p	SLC35B1
hsa-miR-196a-5p	SLC35B1
hsa-let-7c-5p	SLC35B1
hsa-miR-190b	BTBD3
hsa-let-7a-5p	BTBD3
hsa-miR-26a-5p	BTBD3
hsa-miR-22-3p	BTBD3
hsa-miR-142-3p	BTBD3
hsa-miR-155-5p	BTBD3
hsa-miR-539-5p	KLHL24
hsa-miR-149-5p	KLHL24
hsa-miR-140-5p	TTC31
hsa-let-7i-5p	CRBN
hsa-miR-379-5p	PPFIA1
hsa-miR-374b-5p	PPFIA1
hsa-miR-16-5p	C20orf194
hsa-let-7a-5p	MOGS
hsa-miR-449a	MOGS
hsa-miR-196a-5p	MOGS
hsa-miR-17-5p	ATP7B
hsa-miR-378a-5p	ATP7B
hsa-let-7i-5p	MPV17
hsa-miR-29b-3p	PXDN
hsa-miR-129-5p	PXDN
hsa-miR-34b-5p	PXDN
hsa-let-7a-5p	PXDN
hsa-miR-375	PXDN
hsa-miR-449a	PXDN
hsa-miR-590-3p	PXDN
hsa-miR-29a-3p	PXDN
hsa-miR-106a-5p	PXDN
hsa-miR-18a-5p	FNTB
hsa-miR-142-3p	FNTB
hsa-let-7f-5p	PFN2
hsa-let-7a-5p	ZSWIM4
hsa-miR-125a-5p	ZSWIM4
hsa-let-7f-5p	NCLN
hsa-miR-125b-5p	NCLN
hsa-miR-125a-5p	NCLN
hsa-let-7i-5p	BZW2
hsa-miR-187-3p	MARCH7
hsa-miR-29a-3p	MARCH7
hsa-miR-190b	KIF1B
hsa-let-7a-5p	KIF1B
hsa-miR-26b-5p	KIF1B
hsa-miR-590-5p	MICALCL
hsa-let-7a-5p	PITPNM3
hsa-let-7f-5p	PITPNM3
hsa-miR-9-5p	GALNT7
hsa-miR-214-3p	GALNT7
hsa-miR-205-5p	GALNT7
hsa-miR-92a-3p	GALNT7
hsa-miR-30b-5p	GALNT7
hsa-miR-221-3p	GALNT7
hsa-miR-188-5p	GALNT7
hsa-miR-98-5p	GALNT7
hsa-miR-374a-5p	GALNT7
hsa-miR-132-3p	RNF144B
hsa-miR-99b-5p	RNF144B
hsa-miR-30b-5p	RNF144B
hsa-miR-181d-5p	RNF144B
hsa-miR-26a-5p	ANKRD52
hsa-let-7d-5p	ANKRD52
hsa-miR-19a-3p	SYT1
hsa-miR-27a-3p	SYT1
hsa-miR-130b-3p	SYT1
hsa-miR-148a-3p	SYT1
hsa-let-7d-5p	SYT1
hsa-miR-9-5p	SYT1
hsa-miR-200b-3p	CD80
hsa-miR-182-5p	CD80
hsa-let-7a-5p	CD80
hsa-let-7a-5p	ZNF710
hsa-miR-205-5p	SECISBP2L
hsa-miR-130a-3p	SECISBP2L
hsa-miR-33a-5p	SECISBP2L
hsa-miR-148a-3p	SECISBP2L
hsa-let-7d-5p	SYNJ2BP
hsa-miR-205-5p	SYNJ2BP
hsa-miR-9-5p	SYNJ2BP
hsa-miR-29b-3p	IREB2
hsa-miR-376b-3p	IREB2
hsa-miR-195-5p	IREB2
hsa-miR-30b-5p	IREB2
hsa-miR-190b	CSDE1
hsa-miR-107	CSDE1
hsa-miR-454-3p	CSDE1
hsa-miR-205-5p	ABCC5
hsa-miR-148a-3p	ABCC5
hsa-miR-181d-5p	ACTR2
hsa-let-7a-5p	SLC15A4
hsa-miR-15a-5p	SLC15A4
hsa-let-7d-5p	SLC30A4
hsa-miR-33a-5p	SLC30A4
hsa-let-7i-5p	SRD5A3
hsa-miR-19a-3p	PALLD
hsa-miR-590-3p	PALLD
hsa-miR-106b-5p	PALLD
hsa-miR-214-3p	TMPO
hsa-miR-200a-3p	MMD
hsa-miR-148a-3p	MMD
hsa-miR-30b-5p	MMD
hsa-miR-16-5p	GABARAPL1
hsa-miR-200a-3p	FOXN3
hsa-let-7a-5p	FOXN3
hsa-miR-141-3p	FOXN3
hsa-miR-376b-3p	FOXN3
hsa-miR-132-3p	FOXN3
hsa-miR-33b-5p	FOXN3
hsa-miR-153-3p	FOXN3
hsa-miR-449a	FOXN3
hsa-miR-874-3p	FOXN3
hsa-miR-590-3p	FOXN3
hsa-miR-320a	FOXN3
hsa-miR-96-5p	FOXN3
hsa-miR-148a-3p	ERBB3
hsa-miR-221-3p	ERBB3
hsa-miR-130b-3p	ERBB3
hsa-miR-146b-5p	MKRN1
hsa-miR-210-3p	ANKRD12
hsa-miR-374b-5p	ANKRD12
hsa-miR-200a-3p	CD86
hsa-miR-141-3p	CD86
hsa-miR-324-5p	EPC2
hsa-miR-33a-5p	EPC2
hsa-miR-374b-5p	EPC2
hsa-miR-210-3p	NEDD4L
hsa-miR-708-5p	NEDD4L
hsa-miR-301a-3p	NEDD4L
hsa-miR-452-5p	NEDD4L
hsa-miR-142-5p	NEDD4L
hsa-miR-106b-5p	RASGRF2
hsa-miR-151a-3p	EFCAB6
hsa-miR-9-5p	STARD13
hsa-miR-130b-3p	STARD13
hsa-miR-30e-5p	VEZT
hsa-miR-9-5p	VEZT
hsa-miR-195-5p	VEZT
hsa-miR-155-5p	VEZT
hsa-miR-378a-3p	VEZT
hsa-let-7d-5p	VEZT
hsa-miR-374b-5p	VEZT
hsa-miR-125a-5p	LIMD2
hsa-let-7a-5p	LIMD2
hsa-miR-106b-5p	PLXNC1
hsa-miR-429	PLXNC1
hsa-miR-141-3p	PLXNC1
hsa-miR-33a-5p	RUNX1T1
hsa-miR-590-3p	RUNX1T1
hsa-miR-98-5p	RUNX1T1
hsa-let-7a-5p	VPS33A
hsa-let-7i-5p	VPS33A
hsa-miR-30b-5p	KIF11
hsa-miR-30e-5p	TMED2
hsa-miR-34b-5p	TMED2
hsa-miR-155-5p	TMED2
hsa-miR-96-5p	TMED2
hsa-miR-200b-3p	ZCCHC11
hsa-miR-182-5p	ZCCHC11
hsa-let-7c-5p	FOXRED1
hsa-miR-200c-3p	BACH2
hsa-miR-141-3p	BACH2
hsa-miR-375	BACH2
hsa-miR-106b-5p	PIK3CA
hsa-miR-96-5p	PIK3CA
hsa-miR-214-3p	TOPBP1
hsa-miR-379-5p	TOPBP1
hsa-miR-320c	EIF3J
hsa-let-7c-5p	EIF3J
hsa-miR-374c-5p	EIF3J
hsa-miR-142-3p	L2HGDH
hsa-let-7c-5p	L2HGDH
hsa-miR-139-5p	TARBP2
hsa-let-7c-5p	TARBP2
hsa-miR-146a-5p	FAF2
hsa-miR-452-5p	FAF2
hsa-miR-539-5p	N4BP2L2
hsa-miR-421	N4BP2L2
hsa-let-7a-5p	NPL
hsa-miR-125a-5p	NPL
hsa-let-7c-5p	NPL
hsa-miR-93-5p	NPL
hsa-let-7a-5p	C12orf4
hsa-miR-195-5p	C12orf4
hsa-miR-149-5p	C12orf4
hsa-miR-18a-5p	ETNK1
hsa-miR-106b-5p	RBMS2
hsa-miR-26b-5p	PIK3C2A
hsa-miR-365a-3p	WDR37
hsa-miR-149-5p	WDR37
hsa-miR-365b-3p	WDR37
hsa-miR-210-3p	ARRDC4
hsa-miR-130b-3p	ARRDC4
hsa-miR-33a-5p	ARRDC4
hsa-miR-182-5p	MYC
hsa-miR-134-5p	PAN2
hsa-let-7c-5p	PAN2
hsa-miR-449a	IGF2BP3
hsa-miR-146b-5p	COPZ1
hsa-let-7c-5p	COPZ1
hsa-miR-146a-5p	COPZ1
hsa-miR-205-5p	KAT2B
hsa-miR-17-5p	KAT2B
hsa-miR-33b-5p	KAT2B
hsa-miR-33a-5p	KAT2B
hsa-miR-93-5p	KAT2B
hsa-miR-27a-3p	KAT2B
hsa-miR-135b-5p	ACVR1B
hsa-miR-146a-5p	ACVR1B
hsa-miR-452-5p	IGF1R
hsa-miR-9-5p	CAPZA1
hsa-miR-181d-5p	CAPZA1
hsa-miR-182-5p	CAPZA1
hsa-miR-30b-5p	CAPZA1
hsa-miR-93-5p	CAPZA1
hsa-miR-195-5p	SKIL
hsa-miR-33a-5p	SKIL
hsa-let-7d-5p	SKIL
hsa-miR-29a-3p	PIAS4
hsa-let-7i-5p	PIAS4
hsa-let-7f-5p	PIAS4
hsa-miR-335-5p	PIAS4
hsa-miR-125a-5p	LMNB1
hsa-miR-106b-5p	RPS6KA2
hsa-miR-106b-5p	CCND2
hsa-miR-142-5p	SYT7
hsa-miR-330-3p	SYT7
hsa-let-7f-5p	SYT7
hsa-let-7c-5p	SYT7
hsa-let-7i-5p	SYT7
hsa-miR-15b-5p	FAM189A1
hsa-let-7a-5p	LOXL4
hsa-miR-214-3p	MTUS1
hsa-miR-135b-5p	MTUS1
hsa-miR-17-5p	MTUS1
hsa-miR-155-5p	MTUS1
hsa-miR-106b-5p	MTUS1
hsa-let-7d-5p	MTUS1
hsa-miR-92b-3p	CPEB3
hsa-miR-205-5p	CPEB3
hsa-miR-320d	CPEB3
hsa-miR-17-5p	CPEB3
hsa-miR-376b-3p	CPEB3
hsa-miR-377-3p	CPEB3
hsa-miR-27a-3p	CPEB3
hsa-miR-130b-3p	CPEB3
hsa-miR-33a-5p	CPEB3
hsa-miR-221-3p	CPEB3
hsa-miR-98-5p	CPEB3
hsa-miR-655-3p	CPEB3
hsa-miR-197-3p	TMTC3
hsa-miR-142-3p	TMTC3
hsa-miR-301a-3p	TMTC3
hsa-miR-29a-3p	TMTC3
hsa-miR-184	NARS
hsa-miR-195-5p	NARS
hsa-let-7c-5p	NARS
hsa-let-7a-5p	MARS
hsa-let-7c-5p	MARS
hsa-miR-218-5p	MARS
hsa-miR-17-5p	C3orf52
hsa-miR-18a-5p	C3orf52
hsa-miR-33b-5p	XRN1
hsa-miR-33a-5p	XRN1
hsa-miR-92b-3p	UBE2B
hsa-miR-20b-5p	UBE2B
hsa-miR-21-5p	RNF38
hsa-miR-92b-3p	RNF38
hsa-miR-128-3p	RNF38
hsa-miR-615-3p	PPARA
hsa-miR-214-3p	POLQ
hsa-miR-134-5p	POLQ
hsa-miR-181d-5p	POLQ
hsa-let-7d-5p	POLQ
hsa-let-7a-5p	SDCBP
hsa-miR-149-5p	SDCBP
hsa-miR-103a-3p	SDCBP
hsa-miR-653-5p	SDCBP
hsa-miR-106b-5p	SDCBP
hsa-miR-106a-5p	SDCBP
hsa-let-7a-5p	PLEKHA8
hsa-let-7a-5p	SLC5A6
hsa-miR-30b-5p	BACH1
hsa-let-7a-5p	NAA15
hsa-miR-26a-5p	NAA15
hsa-miR-342-3p	NAA15
hsa-miR-195-5p	NAA15
hsa-miR-26b-5p	NAA15
hsa-miR-653-5p	NAA15
hsa-let-7a-5p	POLR3D
hsa-miR-365a-3p	POLR3D
hsa-miR-218-5p	POLR3D
hsa-let-7f-5p	POLR3D
hsa-miR-15b-5p	JUNB
hsa-miR-139-5p	RNF7
hsa-miR-142-3p	RNF7
hsa-let-7d-5p	MSI2
hsa-miR-181a-5p	UBE2Q1
hsa-miR-15a-5p	UBE2Q1
hsa-miR-181d-5p	UBE2Q1
hsa-miR-103a-3p	UBE2Q1
hsa-miR-449a	UBE2Q1
hsa-miR-320a	UBE2Q1
hsa-miR-190b	FZD7
hsa-miR-17-5p	RBPMS
hsa-let-7c-5p	LRFN4
hsa-let-7f-5p	LRFN4
hsa-miR-26a-5p	PGM2L1
hsa-miR-22-3p	OTUD6B
hsa-let-7a-5p	CDC25A
hsa-miR-21-5p	CDC25A
hsa-let-7c-5p	LIMD1
hsa-miR-30e-3p	ARF1
hsa-miR-199b-5p	ARF1
hsa-miR-342-3p	ZNF462
hsa-miR-26b-5p	ZNF462
hsa-miR-375	ZNF462
hsa-let-7a-5p	ZNF462
hsa-let-7i-5p	GEMIN7
hsa-let-7c-5p	GEMIN7
hsa-miR-17-5p	TMEM135
hsa-miR-20a-5p	TMEM135
hsa-miR-376b-3p	TMEM135
hsa-miR-93-5p	TMEM135
hsa-miR-106b-5p	TMEM135
hsa-miR-183-5p	TMEM135
hsa-let-7d-5p	TMEM135
hsa-let-7a-5p	PPP1CB
hsa-miR-433-3p	PPP1CB
hsa-miR-454-3p	PPP1CB
hsa-miR-382-5p	PPP1CB
hsa-miR-19a-3p	IGF1
hsa-miR-130b-3p	IGF1
hsa-miR-18a-5p	IGF1
hsa-let-7d-5p	IGF1
hsa-miR-27a-3p	IGF1
hsa-miR-449a	TM4SF1
hsa-miR-9-5p	FYCO1
hsa-miR-320d	FYCO1
hsa-miR-17-5p	FYCO1
hsa-miR-130b-3p	FYCO1
hsa-miR-106b-5p	FYCO1
hsa-let-7d-5p	FYCO1
hsa-miR-106a-5p	FYCO1
hsa-miR-134-5p	MLLT10
hsa-miR-375	MLLT10
hsa-miR-143-3p	MLLT10
hsa-let-7c-5p	MLLT10
hsa-miR-181a-5p	RNFT1
hsa-let-7c-5p	RNFT1
hsa-miR-374b-5p	RNFT1
hsa-miR-125b-5p	TRABD
hsa-miR-125a-5p	TRABD
hsa-miR-98-5p	TRABD
hsa-let-7a-5p	STOX2
hsa-miR-15a-5p	STOX2
hsa-miR-320a	STOX2
hsa-miR-30b-5p	STOX2
hsa-miR-22-3p	STOX2
hsa-miR-433-3p	STOX2
hsa-miR-495-3p	THAP9
hsa-miR-26b-5p	SRD5A1
hsa-miR-103a-3p	SRD5A1
hsa-miR-18a-5p	KLHL3
hsa-miR-92a-3p	KLHL3
hsa-miR-301a-3p	KLHL3
hsa-miR-130b-3p	KLHL3
hsa-miR-98-5p	KLHL3
hsa-miR-185-5p	KLHL3
hsa-miR-149-5p	PPP1R12B
hsa-miR-429	PPP1R12B
hsa-let-7a-5p	PATL1
hsa-miR-26a-5p	PATL1
hsa-miR-10b-5p	PATL1
hsa-miR-143-3p	PATL1
hsa-miR-29b-3p	NKIRAS2
hsa-let-7a-5p	NKIRAS2
hsa-miR-375	NKIRAS2
hsa-miR-29a-3p	NKIRAS2
hsa-miR-1271-5p	GPR137
hsa-miR-30e-5p	CASP3
hsa-miR-320b	CASP3
hsa-let-7a-5p	CASP3
hsa-miR-187-3p	CASP3
hsa-miR-30b-5p	CASP3
hsa-miR-148a-3p	USP38
hsa-miR-9-5p	DUSP6
hsa-miR-92a-3p	DUSP6
hsa-miR-181d-5p	DUSP6
hsa-miR-128-3p	DUSP6
hsa-miR-98-5p	DUSP6
hsa-miR-452-5p	DUSP6
hsa-miR-29a-3p	DVL3
hsa-miR-20a-5p	ARHGAP1
hsa-miR-130b-3p	ARHGAP1
hsa-miR-378a-3p	ARHGAP1
hsa-miR-106b-5p	ARHGAP1
hsa-miR-106a-5p	ARHGAP1
hsa-miR-200c-3p	MBNL1
hsa-miR-183-5p	MBNL1
hsa-miR-107	VSNL1
hsa-miR-103a-3p	VSNL1
hsa-miR-148b-3p	VSNL1
hsa-let-7a-5p	VSNL1
hsa-miR-190b	ADAMTS1
hsa-miR-342-3p	ADAMTS1
hsa-miR-22-3p	ACP1
hsa-miR-29b-3p	KIAA1161
hsa-let-7f-5p	KIAA1161
hsa-miR-19a-3p	ADCY9
hsa-miR-9-5p	ADCY9
hsa-let-7c-5p	UBXN4
hsa-miR-452-5p	UBXN4
hsa-miR-192-5p	ZBTB39
hsa-let-7a-5p	ZBTB39
hsa-miR-22-3p	ZBTB39
hsa-miR-26b-5p	ZBTB39
hsa-miR-299-5p	ZBTB39
hsa-miR-15a-5p	ZBTB39
hsa-miR-29b-3p	TMEM65
hsa-let-7a-5p	TMEM65
hsa-miR-375	TMEM65
hsa-miR-374b-5p	CLASP2
hsa-miR-320b	BRD3
hsa-miR-29b-3p	BRD3
hsa-miR-210-3p	BRD3
hsa-miR-543	BRD3
hsa-miR-22-3p	BRD3
hsa-let-7c-5p	BRD3
hsa-miR-145-5p	BRD3
hsa-miR-29a-3p	BRD3
hsa-let-7d-5p	BRD3
hsa-miR-98-5p	BRD3
hsa-miR-155-5p	MIDN
hsa-let-7c-5p	COQ10A
hsa-let-7a-5p	HMGA1
hsa-miR-16-5p	HMGA1
hsa-miR-195-5p	HMGA1
hsa-miR-103a-3p	HMGA1
hsa-miR-361-5p	HMGA1
hsa-miR-185-5p	HMGA1
hsa-miR-329-3p	CHEK1
hsa-miR-218-5p	CHEK1
hsa-miR-145-5p	CHEK1
hsa-let-7f-5p	CHEK1
hsa-miR-190b	ZNF507
hsa-let-7a-5p	ZNF507
hsa-let-7a-5p	PPARGC1B
hsa-miR-449a	PPARGC1B
hsa-miR-1251-5p	PPARGC1B
hsa-miR-149-5p	PPARGC1B
hsa-miR-365b-3p	PPARGC1B
hsa-miR-148b-3p	PPARGC1B
hsa-let-7i-5p	PDHB
hsa-miR-19a-3p	PDHB
hsa-miR-92a-3p	PDHB
hsa-miR-374a-5p	PDHB
hsa-let-7c-5p	PDHB
hsa-miR-18a-5p	CANT1
hsa-miR-155-5p	CANT1
hsa-let-7d-5p	CANT1
hsa-miR-370-3p	TSC1
hsa-let-7c-5p	TSC1
hsa-miR-429	BTN2A1
hsa-let-7a-5p	BTN2A1
hsa-miR-494-3p	BTN2A1
hsa-let-7c-5p	BTN2A1
hsa-let-7i-5p	APTX
hsa-miR-221-3p	APTX
hsa-miR-135b-5p	GGPS1
hsa-let-7i-5p	GGPS1
hsa-miR-429	ADRB2
hsa-miR-106b-5p	PDE4DIP
hsa-miR-708-5p	RFX5
hsa-let-7c-5p	RFX5
hsa-miR-142-3p	CRK
hsa-let-7f-5p	CRK
hsa-let-7d-5p	CRK
hsa-miR-92a-3p	CBFA2T3
hsa-miR-27a-3p	CBFA2T3
hsa-miR-1271-5p	CBFA2T3
hsa-let-7c-5p	CBFA2T3
hsa-miR-9-5p	BTG2
hsa-miR-17-5p	BTG2
hsa-miR-27a-3p	BTG2
hsa-miR-200b-3p	PHACTR2
hsa-let-7a-5p	PHACTR2
hsa-miR-30b-5p	PHACTR2
hsa-miR-17-5p	LRIG1
hsa-miR-106b-5p	LRIG1
hsa-let-7d-5p	LRIG1
hsa-miR-98-5p	LRIG1
hsa-miR-452-3p	LRIG1
hsa-miR-22-3p	RNF44
hsa-miR-421	RNF44
hsa-miR-142-3p	TNKS
hsa-miR-26b-5p	TNKS
hsa-miR-32-5p	TNKS
hsa-miR-92a-3p	KCNJ3
hsa-miR-135b-5p	KCNJ3
hsa-miR-148a-3p	RAB11FIP1
hsa-miR-106b-5p	RAB11FIP1
hsa-miR-98-5p	SEC16B
hsa-miR-433-3p	MRS2
hsa-miR-382-5p	MRS2
hsa-let-7c-5p	MRS2
hsa-miR-200c-3p	ARHGDIA
hsa-miR-15a-5p	ARHGDIA
hsa-miR-96-5p	ARHGDIA
hsa-let-7c-5p	AIFM1
hsa-miR-190b	RPIA
hsa-miR-105-5p	FAM134B
hsa-miR-134-5p	PM20D2
hsa-miR-365a-3p	PM20D2
hsa-miR-21-5p	PM20D2
hsa-miR-26b-5p	PM20D2
hsa-miR-485-3p	PM20D2
hsa-miR-299-5p	PHIP
hsa-miR-155-5p	PSKH1
hsa-miR-539-5p	RAD9A
hsa-let-7c-5p	RAD9A
hsa-miR-130a-3p	ADAMTS19
hsa-miR-29b-3p	HMGCR
hsa-miR-29a-3p	HMGCR
hsa-miR-130a-3p	PPP2R1B
hsa-miR-196a-5p	PPP2R1B
hsa-miR-190a-5p	PPP2R1B
hsa-miR-449a	PPP2R1B
hsa-miR-30b-5p	PGM3
hsa-let-7a-5p	MARCH1
hsa-miR-200a-3p	MARCH1
hsa-let-7c-5p	TMEM143
hsa-let-7a-5p	KDM1B
hsa-let-7a-5p	SUV39H2
hsa-let-7a-5p	AURKB
hsa-miR-130a-3p	TRIM41
hsa-miR-370-3p	TRIM41
hsa-miR-187-3p	TRIM41
hsa-let-7c-5p	TRIM41
hsa-miR-130b-3p	TRIM41
hsa-miR-30e-5p	CHSY3
hsa-miR-22-3p	EDC3
hsa-miR-29a-3p	EDC3
hsa-miR-223-3p	EDC3
hsa-let-7a-5p	ABT1
hsa-miR-128-3p	ABT1
hsa-miR-153-3p	ABT1
hsa-miR-93-5p	ABT1
hsa-miR-491-5p	ABT1
hsa-let-7a-5p	CHRNA5
hsa-miR-15a-5p	CHRNA5
hsa-miR-103a-3p	CHRNA5
hsa-let-7a-5p	CHAC2
hsa-miR-33a-5p	VCPIP1
hsa-miR-106a-5p	VCPIP1
hsa-miR-9-5p	BCCIP
hsa-let-7i-5p	BCCIP
hsa-let-7c-5p	BCCIP
hsa-miR-16-5p	BCCIP
hsa-miR-30e-5p	SEC24D
hsa-miR-30b-5p	SEC24D
hsa-let-7a-5p	DOK3
hsa-miR-92a-3p	DOK3
hsa-miR-195-5p	PLRG1
hsa-miR-495-3p	PLRG1
hsa-miR-190b	SAMD4B
hsa-let-7a-5p	SAMD4B
hsa-miR-107	C15orf40
hsa-miR-183-5p	C15orf40
hsa-miR-29b-3p	DIP2C
hsa-miR-29a-3p	DIP2C
hsa-let-7i-5p	NAA20
hsa-miR-17-5p	TPP1
hsa-miR-182-5p	TPP1
hsa-miR-106a-5p	TPP1
hsa-let-7f-5p	CTBP1
hsa-miR-181b-5p	TMEM43
hsa-let-7a-5p	TMEM43
hsa-miR-200c-3p	TMEM43
hsa-miR-16-5p	TMEM43
hsa-miR-374b-5p	TMEM43
hsa-let-7i-5p	TRAPPC1
hsa-miR-378a-3p	TRAPPC1
hsa-miR-429	NPNT
hsa-miR-135b-5p	NPNT
hsa-miR-146b-5p	NPNT
hsa-miR-130a-3p	NPNT
hsa-miR-92a-3p	NPNT
hsa-miR-376b-3p	NPNT
hsa-miR-130b-3p	NPNT
hsa-miR-200b-3p	QKI
hsa-miR-375	QKI
hsa-miR-22-3p	FAM96A
hsa-let-7c-5p	FAM96A
hsa-miR-140-5p	BCL2L1
hsa-miR-190b	DMD
hsa-miR-22-3p	FBXO45
hsa-let-7a-5p	C11orf84
hsa-let-7c-5p	C11orf84
hsa-miR-375	TRIM65
hsa-miR-190b	MGAT4B
hsa-let-7a-5p	MGAT4B
hsa-miR-377-3p	FBXO22
hsa-let-7f-5p	FAM57A
hsa-miR-30b-5p	GALNT1
hsa-miR-148a-3p	PTPRG
hsa-miR-590-3p	PTPRG
hsa-miR-29b-3p	COL3A1
hsa-miR-16-5p	COL3A1
hsa-miR-590-3p	COL3A1
hsa-miR-155-5p	GPD1L
hsa-let-7a-5p	ADAM15
hsa-miR-205-5p	EIF2AK3
hsa-miR-130a-3p	EIF2AK3
hsa-miR-410-3p	EIF2AK3
hsa-miR-296-3p	EIF2AK3
hsa-miR-30b-5p	EIF2AK3
hsa-let-7d-5p	EIF2AK3
hsa-miR-98-5p	EIF2AK3
hsa-miR-511-5p	ITGA11
hsa-miR-200c-3p	ITGA11
hsa-miR-19a-3p	ITGA11
hsa-miR-130b-3p	ITGA11
hsa-miR-29a-3p	ITGA11
hsa-let-7d-5p	ITGA11
hsa-let-7a-5p	PPP4C
hsa-let-7i-5p	PPP4C
hsa-miR-381-3p	ZNF443
hsa-miR-155-5p	ZNF443
hsa-miR-187-3p	RICTOR
hsa-miR-185-5p	RICTOR
hsa-let-7d-5p	RICTOR
hsa-miR-200b-3p	TLN1
hsa-miR-200c-3p	TLN1
hsa-miR-15b-5p	TLN1
hsa-miR-449a	TLN1
hsa-miR-181b-5p	RRM2
hsa-miR-135b-5p	RRM2
hsa-let-7a-5p	RRM2
hsa-miR-20a-5p	RRM2
hsa-miR-376c-3p	RRM2
hsa-let-7c-5p	RRM2
hsa-miR-93-5p	RRM2
hsa-miR-221-3p	RRM2
hsa-miR-98-5p	RRM2
hsa-miR-421	RRM2
hsa-miR-106a-5p	RRM2
hsa-miR-375	SLC2A12
hsa-miR-135b-5p	FAM84B
hsa-miR-17-5p	FAM84B
hsa-let-7d-5p	FAM84B
hsa-miR-214-3p	FAM84B
hsa-let-7a-5p	MYCN
hsa-let-7c-5p	ERI2
hsa-miR-452-5p	ERI2
hsa-miR-146a-5p	ERI2
hsa-miR-135b-5p	ERI2
hsa-miR-429	IL15
hsa-miR-194-5p	IL15
hsa-miR-141-3p	IL15
hsa-miR-301b-3p	IL15
hsa-miR-146a-5p	ABCD3
hsa-miR-22-3p	CLPB
hsa-miR-193a-5p	CLPB
hsa-miR-494-3p	CLPB
hsa-miR-195-5p	CLPB
hsa-let-7c-5p	CLPB
hsa-let-7f-5p	CLPB
hsa-let-7c-5p	USP21
hsa-let-7a-5p	CABLES2
hsa-miR-342-3p	CABLES2
hsa-miR-184	CABLES2
hsa-miR-449a	CABLES2
hsa-miR-103a-3p	C14orf2
hsa-miR-29b-3p	ATP2A2
hsa-miR-205-5p	ATP2A2
hsa-let-7a-5p	ATP2A2
hsa-miR-195-5p	ATP2A2
hsa-miR-148a-3p	ATP2A2
hsa-miR-29a-3p	ATP2A2
hsa-let-7f-5p	ATP2A2
hsa-miR-17-5p	FAM134C
hsa-miR-155-5p	FAM134C
hsa-miR-106b-5p	TGFBR2
hsa-let-7a-5p	TMEM41A
hsa-let-7i-5p	TMEM41A
hsa-miR-16-5p	TMEM41A
hsa-miR-199b-5p	EIF5B
hsa-miR-361-5p	EIF5B
hsa-let-7i-5p	EIF5B
hsa-let-7i-5p	C11orf57
hsa-miR-130b-3p	PAPD4
hsa-miR-92b-3p	ARMC1
hsa-let-7a-5p	ARMC1
hsa-miR-195-5p	ARMC1
hsa-miR-182-5p	ARMC1
hsa-miR-17-5p	TRUB1
hsa-miR-155-5p	TRUB1
hsa-miR-26a-5p	TET2
hsa-miR-185-5p	TET2
hsa-miR-33a-5p	TET2
hsa-miR-374b-5p	TET2
hsa-miR-33b-5p	TET2
hsa-miR-143-3p	TET2
hsa-miR-26a-5p	DCBLD1
hsa-let-7a-5p	POLR2D
hsa-miR-195-5p	POLR2D
hsa-miR-345-5p	MECP2
hsa-miR-148a-3p	MECP2
hsa-miR-205-5p	BTF3L4
hsa-miR-29a-3p	BTF3L4
hsa-miR-29b-3p	CLCN5
hsa-miR-15a-5p	CLCN5
hsa-miR-195-5p	CLCN5
hsa-miR-454-3p	CLCN5
hsa-miR-149-5p	CLCN5
hsa-miR-182-5p	CLCN5
hsa-miR-200a-3p	CLCN5
hsa-miR-141-3p	CLCN5
hsa-let-7a-5p	CLCN5
hsa-miR-10b-5p	CLCN5
hsa-let-7i-5p	RPUSD2
hsa-let-7i-5p	TMEM192
hsa-miR-653-5p	GRPEL2
hsa-miR-200b-3p	ETS1
hsa-let-7a-5p	C2CD2
hsa-miR-20a-5p	C2CD2
hsa-miR-432-5p	C2CD2
hsa-miR-92a-3p	AKAP5
hsa-miR-106b-5p	AKAP5
hsa-miR-92a-3p	TPCN1
hsa-miR-130b-3p	TPCN1
hsa-miR-194-5p	SOX11
hsa-let-7a-5p	SOX11
hsa-miR-125a-5p	SOX11
hsa-miR-449a	SOX11
hsa-miR-320b	DLGAP4
hsa-let-7a-5p	DLGAP4
hsa-miR-342-3p	DLGAP4
hsa-miR-653-5p	DLGAP4
hsa-let-7f-5p	DLGAP4
hsa-miR-377-3p	DLGAP4
hsa-miR-205-5p	NAT8L
hsa-miR-148a-3p	NAT8L
hsa-miR-429	RBM43
hsa-miR-19a-3p	C3orf38
hsa-miR-93-5p	C3orf38
hsa-miR-93-5p	SYNE1
hsa-miR-106b-5p	SYNE1
hsa-miR-106a-5p	SYNE1
hsa-miR-17-5p	MTMR3
hsa-miR-106b-5p	MTMR3
hsa-let-7f-5p	MTMR3
hsa-let-7d-5p	MTMR3
hsa-miR-429	ACSL4
hsa-let-7a-5p	ACSL4
hsa-miR-200c-3p	ACSL4
hsa-miR-342-3p	ACSL4
hsa-miR-26b-5p	ACSL4
hsa-miR-33a-5p	ACSL4
hsa-miR-449a	ACSL4
hsa-miR-30b-5p	ACSL4
hsa-miR-9-5p	HNRNPF
hsa-miR-129-5p	HNRNPF
hsa-miR-130a-3p	HNRNPF
hsa-let-7i-5p	HNRNPF
hsa-let-7c-5p	HNRNPF
hsa-miR-29a-3p	HNRNPF
hsa-miR-182-5p	MTDH
hsa-miR-142-5p	INTU
hsa-miR-200a-3p	B3GNT5
hsa-miR-181a-5p	B3GNT5
hsa-miR-29b-3p	B3GNT5
hsa-miR-34b-5p	B3GNT5
hsa-let-7a-5p	B3GNT5
hsa-miR-22-3p	B3GNT5
hsa-miR-26b-5p	B3GNT5
hsa-miR-449a	B3GNT5
hsa-miR-320a	B3GNT5
hsa-miR-30b-5p	B3GNT5
hsa-miR-17-5p	C14orf28
hsa-miR-93-5p	C14orf28
hsa-miR-92b-3p	C14orf28
hsa-miR-92a-3p	C14orf28
hsa-miR-196a-5p	KCTD21
hsa-let-7d-5p	KCTD21
hsa-let-7i-5p	KCTD21
hsa-miR-9-5p	PHF8
hsa-let-7c-5p	PHF8
hsa-let-7d-5p	PHF8
hsa-miR-26a-5p	ABL2
hsa-miR-16-5p	ABL2
hsa-miR-342-3p	ABL2
hsa-let-7a-5p	STARD7
hsa-miR-184	STARD7
hsa-let-7a-5p	RRP1B
hsa-miR-653-5p	RRP1B
hsa-let-7i-5p	ZDHHC16
hsa-miR-379-5p	ZDHHC16
hsa-miR-874-3p	ZDHHC16
hsa-miR-9-5p	EDEM3
hsa-miR-135b-5p	EDEM3
hsa-miR-92a-3p	EDEM3
hsa-miR-146a-5p	EDEM3
hsa-let-7d-5p	EDEM3
hsa-miR-374b-5p	EDEM3
hsa-miR-452-5p	EDEM3
hsa-miR-155-5p	MAPK9
hsa-let-7a-5p	POU2F2
hsa-miR-139-5p	LIMK2
hsa-let-7a-5p	LIMK2
hsa-miR-15b-5p	LIMK2
hsa-miR-29b-3p	MLXIP
hsa-let-7a-5p	MLXIP
hsa-miR-195-5p	MLXIP
hsa-miR-100-5p	ICMT
hsa-miR-9-5p	ELMOD2
hsa-miR-130a-3p	ELMOD2
hsa-miR-19a-3p	ELMOD2
hsa-miR-146a-5p	ELMOD2
hsa-miR-92a-3p	CLGN
hsa-miR-221-3p	CLGN
hsa-let-7i-5p	CISH
hsa-let-7d-5p	CISH
hsa-miR-320b	SEC24C
hsa-miR-100-5p	C5orf22
hsa-miR-320d	C5orf22
hsa-let-7a-5p	SNN
hsa-miR-26a-5p	SNN
hsa-miR-29a-3p	SNN
hsa-let-7a-5p	C2orf88
hsa-miR-365a-3p	C2orf88
hsa-miR-125a-5p	C2orf88
hsa-miR-200a-3p	KPNA4
hsa-miR-29b-3p	KPNA4
hsa-let-7a-5p	KPNA4
hsa-miR-195-5p	KPNA4
hsa-miR-449a	KPNA4
hsa-miR-148a-3p	KPNA4
hsa-miR-200b-3p	RAB8B
hsa-miR-200c-3p	RAB8B
hsa-miR-17-5p	RAB8B
hsa-miR-33a-5p	RAB8B
hsa-miR-93-5p	RAB8B
hsa-miR-106b-5p	RAB8B
hsa-miR-183-5p	RAB8B
hsa-miR-106a-5p	RAB8B
hsa-miR-429	CRTAP
hsa-miR-9-5p	CRTAP
hsa-miR-200c-3p	CRTAP
hsa-miR-9-5p	LIMA1
hsa-miR-17-5p	LIMA1
hsa-miR-18a-5p	LIMA1
hsa-miR-106b-5p	LIMA1
hsa-miR-148a-3p	E2F7
hsa-miR-29a-3p	E2F7
hsa-miR-30b-5p	EPB41L2
hsa-miR-375	EPB41L2
hsa-miR-190b	RBMS1
hsa-let-7a-5p	RBMS1
hsa-miR-361-5p	RBMS1
hsa-let-7a-5p	CMTM7
hsa-miR-429	FRMD6
hsa-miR-18a-5p	FRMD6
hsa-miR-106b-5p	FRMD6
hsa-miR-205-5p	MEF2D
hsa-miR-18a-5p	MEF2D
hsa-miR-92a-3p	MEF2D
hsa-miR-345-5p	MEF2D
hsa-miR-324-5p	MEF2D
hsa-miR-33a-5p	BBX
hsa-miR-214-3p	KPNA1
hsa-let-7i-5p	KPNA1
hsa-miR-377-3p	KPNA1
hsa-miR-155-5p	KPNA1
hsa-miR-148a-3p	KPNA1
hsa-miR-29a-3p	KPNA1
hsa-miR-139-5p	SBK1
hsa-let-7a-5p	SBK1
hsa-miR-221-3p	SBK1
hsa-miR-9-5p	CD46
hsa-miR-135b-5p	CD46
hsa-miR-17-5p	CD46
hsa-miR-18a-5p	CD46
hsa-miR-452-5p	CD46
hsa-miR-106b-5p	CD46
hsa-miR-26b-5p	TRIM2
hsa-let-7f-5p	SCRIB
hsa-miR-200a-3p	ZNF695
hsa-let-7a-5p	ZNF695
hsa-miR-29b-3p	CDYL
hsa-let-7a-5p	CDYL
hsa-miR-653-5p	CDYL
hsa-let-7a-5p	CDCA8
hsa-miR-200b-3p	TUBB
hsa-let-7a-5p	TUBB
hsa-miR-141-3p	TUBB
hsa-miR-195-5p	TUBB
hsa-miR-146b-5p	TRIM4
hsa-miR-17-5p	TRIM4
hsa-miR-130b-3p	TRIM4
hsa-miR-146a-5p	TRIM4
hsa-miR-421	TRIM4
hsa-let-7a-5p	KLHL6
hsa-miR-125a-5p	KLHL6
hsa-miR-30e-5p	EIF4G2
hsa-let-7a-5p	EIF4G2
hsa-miR-195-5p	EIF4G2
hsa-miR-30b-5p	EIF4G2
hsa-miR-32-5p	EIF4G2
hsa-miR-374a-5p	EIF4G2
hsa-miR-433-3p	XPOT
hsa-let-7a-5p	XPOT
hsa-miR-190b	APP
hsa-miR-486-5p	APP
hsa-let-7i-5p	SUV39H1
hsa-let-7a-5p	SUV39H1
hsa-miR-9-5p	KCTD2
hsa-miR-196a-5p	KCTD2
hsa-miR-146a-5p	KCTD2
hsa-let-7d-5p	KCTD2
hsa-miR-32-5p	KCTD2
hsa-miR-375	DIAPH2
hsa-miR-103a-3p	DIAPH2
hsa-miR-497-5p	DIAPH2
hsa-miR-375	ATP2B4
hsa-miR-139-5p	MARCKSL1
hsa-let-7a-5p	MARCKSL1
hsa-let-7i-5p	MARCKSL1
hsa-miR-200c-3p	ALDH1A3
hsa-miR-107	ALDH1A3
hsa-miR-196a-5p	CCNG1
hsa-let-7i-5p	CCNG1
hsa-miR-454-3p	CCNG1
hsa-miR-21-5p	CCNG1
hsa-miR-874-3p	CCNG1
hsa-miR-190b	SAV1
hsa-miR-107	SAV1
hsa-miR-149-5p	SAV1
hsa-miR-495-3p	SAV1
hsa-miR-21-5p	SAV1
hsa-miR-653-5p	SAV1
hsa-miR-130a-3p	KIAA0319L
hsa-miR-27a-3p	KIAA0319L
hsa-miR-155-5p	KIAA0319L
hsa-miR-130b-3p	KIAA0319L
hsa-let-7d-5p	KIAA0319L
hsa-miR-197-3p	MCCC2
hsa-miR-19a-3p	MCCC2
hsa-miR-92a-3p	MCCC2
hsa-miR-146a-5p	MCCC2
hsa-miR-187-3p	ARID1A
hsa-miR-146a-5p	ARID1A
hsa-miR-15a-5p	KLHDC8B
hsa-let-7a-5p	IDH2
hsa-miR-9-5p	CAP1
hsa-let-7i-5p	STRBP
hsa-miR-539-5p	STRBP
hsa-let-7c-5p	STRBP
hsa-miR-205-5p	STRBP
hsa-miR-185-5p	IQCK
hsa-miR-653-5p	ZNF644
hsa-miR-200b-3p	DYRK2
hsa-miR-200a-3p	DYRK2
hsa-let-7a-5p	DYRK2
hsa-miR-141-3p	DYRK2
hsa-miR-342-3p	DYRK2
hsa-miR-195-5p	DYRK2
hsa-miR-148a-3p	DYRK2
hsa-miR-365b-3p	DYRK2
hsa-miR-22-3p	C1orf131
hsa-let-7c-5p	C1orf131
hsa-miR-18a-5p	ZNF587
hsa-let-7f-5p	FAM83G
hsa-miR-143-3p	ARID3B
hsa-let-7d-5p	EGR3
hsa-miR-181b-5p	EGR3
hsa-miR-19a-3p	EGR3
hsa-miR-130b-3p	EGR3
hsa-let-7a-5p	RPS6KA4
hsa-miR-153-3p	RPS6KA4
hsa-let-7f-5p	RPS6KA4
hsa-miR-9-5p	TLE3
hsa-miR-18a-5p	TLE3
hsa-miR-370-3p	TLE3
hsa-miR-221-3p	TLE3
hsa-miR-188-5p	TLE3
hsa-miR-181a-5p	UBE2V1
hsa-miR-190a-5p	UBE2V1
hsa-miR-181d-5p	UBE2V1
hsa-let-7c-5p	UBE2V1
hsa-let-7i-5p	AP1S1
hsa-miR-874-3p	AP1S1
hsa-miR-15a-5p	DPYSL3
hsa-miR-451a	DPYSL3
hsa-miR-15b-5p	DPYSL3
hsa-miR-29b-3p	DPYSL3
hsa-miR-33a-5p	EEA1
hsa-let-7d-5p	EEA1
hsa-miR-449a	SH2B3
hsa-miR-30b-5p	SH2B3
hsa-miR-106a-5p	SH2B3
hsa-miR-9-5p	CHST15
hsa-miR-18a-5p	CHST15
hsa-miR-140-5p	CHST15
hsa-miR-33a-5p	CHST15
hsa-miR-146a-5p	CHST15
hsa-miR-491-5p	CHST15
hsa-let-7d-5p	CHST15
hsa-miR-130a-5p	CHST15
hsa-miR-340-5p	HNRNPC
hsa-let-7c-5p	ZNF341
hsa-miR-148a-3p	GPR137C
hsa-let-7a-5p	EZH2
hsa-let-7i-5p	SPTBN4
hsa-let-7c-5p	SPTBN4
hsa-let-7f-5p	SPTBN4
hsa-miR-98-5p	SPTBN4
hsa-miR-135b-5p	SPTBN4
hsa-miR-92a-3p	SPTBN4
hsa-miR-32-5p	SPTBN4
hsa-miR-92b-3p	SPTBN4
hsa-miR-214-3p	ACER2
hsa-miR-196a-5p	ACER2
hsa-miR-17-5p	ACER2
hsa-miR-18a-5p	ACER2
hsa-miR-33a-5p	ACER2
hsa-miR-148a-3p	ACER2
hsa-let-7d-5p	ACER2
hsa-miR-98-5p	ACER2
hsa-miR-188-5p	ACER2
hsa-miR-33a-5p	MPDZ
hsa-miR-148a-3p	MPDZ
hsa-miR-590-3p	MPDZ
hsa-miR-15b-5p	TPM2
hsa-miR-29a-3p	SMC1A
hsa-miR-26a-5p	STX3
hsa-let-7c-5p	STX3
hsa-miR-146a-5p	STX3
hsa-let-7d-5p	STX3
hsa-let-7a-5p	MYO1F
hsa-miR-135b-5p	C6orf120
hsa-miR-18a-5p	C6orf120
hsa-miR-20a-5p	C6orf120
hsa-miR-27a-3p	C6orf120
hsa-miR-196a-5p	OSBPL1A
hsa-miR-328-3p	FBXL19
hsa-miR-26b-5p	FBXL19
hsa-miR-204-5p	FBXL19
hsa-let-7i-5p	SLC37A4
hsa-let-7c-5p	SLC37A4
hsa-miR-374b-5p	NAB1
hsa-miR-374b-5p	LMLN
hsa-miR-19a-3p	LMLN
hsa-miR-182-5p	CLIP4
hsa-miR-18a-5p	ANKFY1
hsa-let-7a-5p	DZIP1
hsa-miR-200c-3p	DZIP1
hsa-miR-15a-5p	DZIP1
hsa-miR-195-5p	DZIP1
hsa-miR-200b-3p	DZIP1
hsa-miR-200c-3p	HOXA1
hsa-miR-342-3p	HOXA1
hsa-miR-221-3p	CORO1B
hsa-let-7a-5p	IGF2BP2
hsa-miR-141-3p	IGF2BP2
hsa-miR-29b-3p	LRIG3
hsa-let-7a-5p	LRIG3
hsa-miR-218-5p	GIPC1
hsa-miR-155-5p	ST7L
hsa-miR-181a-5p	CD59
hsa-miR-149-5p	CD59
hsa-miR-191-5p	CD59
hsa-miR-129-5p	BZW1
hsa-miR-146a-5p	BZW1
hsa-miR-452-5p	BZW1
hsa-miR-135b-5p	BZW1
hsa-let-7c-5p	APBB3
hsa-miR-320b	BICD2
hsa-miR-139-5p	BICD2
hsa-miR-200c-3p	BICD2
hsa-miR-191-5p	BICD2
hsa-miR-653-5p	BICD2
hsa-miR-184	BICD2
hsa-miR-374b-5p	SLC30A1
hsa-miR-134-5p	CSNK1E
hsa-miR-22-3p	CSNK1E
hsa-let-7c-5p	CSNK1E
hsa-miR-181a-5p	C1orf43
hsa-let-7c-5p	C1orf43
hsa-miR-374a-5p	C1orf43
hsa-miR-296-3p	C1orf43
hsa-miR-29a-3p	DYNLT1
hsa-miR-200b-3p	VASH2
hsa-miR-29b-3p	VASH2
hsa-let-7a-5p	VASH2
hsa-miR-148b-3p	VASH2
hsa-miR-21-5p	VASH2
hsa-miR-195-5p	CEP350
hsa-let-7d-5p	CEP350
hsa-miR-153-3p	KPNA5
hsa-let-7c-5p	TMEM184B
hsa-miR-142-5p	TMEM184B
hsa-let-7f-5p	TMEM184B
hsa-miR-210-3p	FUT8
hsa-miR-452-5p	FUT8
hsa-miR-148a-3p	BDP1
hsa-let-7a-5p	E2F2
hsa-let-7a-5p	IPO9
hsa-miR-195-5p	IPO9
hsa-let-7a-5p	CDCA7L
hsa-miR-200c-3p	CDCA7L
hsa-miR-342-3p	CDCA7L
hsa-miR-22-3p	CDCA7L
hsa-miR-653-5p	CDCA7L
hsa-miR-200b-3p	FUT4
hsa-let-7a-5p	FUT4
hsa-miR-200c-3p	FUT4
hsa-miR-125a-5p	FUT4
hsa-miR-30b-5p	FUT4
hsa-let-7a-5p	G3BP1
hsa-miR-181a-5p	SRPK1
hsa-miR-26a-5p	SRPK1
hsa-miR-16-5p	DEDD
hsa-miR-10b-5p	DEDD
hsa-let-7a-5p	RBM38
hsa-miR-30a-3p	DENND4B
hsa-miR-148b-3p	CYTH3
hsa-miR-29b-3p	CYTH3
hsa-let-7c-5p	PCMT1
hsa-miR-130a-3p	LPGAT1
hsa-miR-33a-5p	LPGAT1
hsa-miR-374b-5p	LPGAT1
hsa-miR-132-3p	NRARP
hsa-let-7c-5p	NRARP
hsa-miR-204-5p	NRARP
hsa-miR-374a-5p	NRARP
hsa-miR-106b-5p	GALNT2
hsa-miR-30b-5p	GALNT2
hsa-miR-33a-5p	SVIL
hsa-miR-9-5p	SCYL3
hsa-miR-146a-5p	SCYL3
hsa-miR-374b-5p	SCYL3
hsa-miR-98-5p	SCYL3
hsa-miR-190b	MFAP3L
hsa-let-7a-5p	F11R
hsa-miR-181d-5p	F11R
hsa-miR-29a-3p	F11R
hsa-miR-10b-5p	VTA1
hsa-miR-29a-3p	VTA1
hsa-miR-494-3p	RFWD3
hsa-let-7c-5p	ACAP3
hsa-miR-17-5p	HSD17B11
hsa-miR-30e-5p	RAD23B
hsa-let-7c-5p	RAD23B
hsa-miR-92a-3p	PARP9
hsa-miR-130b-3p	PARP9
hsa-let-7d-5p	PARP9
hsa-let-7a-5p	FAM189B
hsa-let-7c-5p	LRRC20
hsa-miR-17-5p	SCCPDH
hsa-miR-146a-5p	SCCPDH
hsa-let-7d-5p	RAB3GAP2
hsa-miR-374b-5p	RAB3GAP2
hsa-miR-190b	TSEN15
hsa-miR-195-5p	TSEN15
hsa-miR-141-3p	MAP3K3
hsa-miR-181a-5p	DNAJC5
hsa-let-7f-5p	DNAJC5
hsa-miR-18a-5p	NFAT5
hsa-miR-149-5p	NFAT5
hsa-miR-128-3p	STYX
hsa-miR-130a-3p	ZNF451
hsa-miR-18a-5p	ZNF451
hsa-miR-154-5p	ZNF451
hsa-miR-324-5p	ZNF451
hsa-miR-130b-3p	ZNF451
hsa-miR-370-5p	ZNF451
hsa-miR-214-3p	PPP1R15B
hsa-miR-205-5p	PPP1R15B
hsa-let-7a-5p	PPP1R15B
hsa-miR-19a-3p	PPP1R15B
hsa-miR-22-3p	PPP1R15B
hsa-miR-181d-5p	PPP1R15B
hsa-miR-130b-3p	PPP1R15B
hsa-miR-106b-5p	PPP1R15B
hsa-let-7d-5p	PPP1R15B
hsa-miR-106a-5p	PPP1R15B
hsa-miR-195-5p	PIP4K2C
hsa-miR-146a-5p	PIP4K2C
hsa-miR-142-5p	PIP4K2C
hsa-miR-324-5p	PJA2
hsa-miR-33a-5p	PJA2
hsa-miR-20a-5p	SLC25A44
hsa-miR-27a-3p	SLC25A44
hsa-miR-181d-5p	SLC25A44
hsa-miR-106a-5p	SLC25A44
hsa-miR-200a-3p	NUCKS1
hsa-miR-190b	NUCKS1
hsa-miR-29b-3p	NUCKS1
hsa-miR-758-3p	NUCKS1
hsa-miR-543	NUCKS1
hsa-miR-365a-3p	NUCKS1
hsa-miR-132-3p	NUCKS1
hsa-miR-301a-3p	NUCKS1
hsa-miR-130b-3p	NUCKS1
hsa-miR-33a-5p	NUCKS1
hsa-miR-143-3p	NUCKS1
hsa-miR-335-5p	NUCKS1
hsa-miR-29a-3p	NUCKS1
hsa-miR-200b-3p	SLC30A7
hsa-miR-429	SLC30A7
hsa-miR-92a-3p	SLC30A7
hsa-miR-128-3p	SLC30A7
hsa-miR-106a-5p	SLC30A7
hsa-let-7a-5p	LRIG2
hsa-miR-149-5p	LRIG2
hsa-miR-151a-3p	LRIG2
hsa-miR-107	PLSCR4
hsa-miR-18a-5p	PLSCR4
hsa-miR-376c-3p	PLSCR4
hsa-miR-106b-5p	PLSCR4
hsa-miR-183-5p	PLSCR4
hsa-miR-98-5p	PLSCR4
hsa-miR-106a-5p	PLSCR4
hsa-miR-26a-5p	PTPRD
hsa-miR-429	TCF4
hsa-miR-141-3p	TCF4
hsa-miR-33a-5p	TCF4
hsa-miR-148b-3p	FAM89A
hsa-miR-15a-5p	FAM89A
hsa-miR-103a-3p	FAM89A
hsa-miR-411-5p	PPTC7
hsa-let-7c-5p	PPTC7
hsa-miR-33a-5p	PPTC7
hsa-miR-374b-5p	PPTC7
hsa-let-7i-5p	CTPS2
hsa-let-7c-5p	CTPS2
hsa-let-7d-5p	CTPS2
hsa-miR-205-5p	CTPS2
hsa-let-7a-5p	ERGIC2
hsa-let-7a-5p	SCYL2
hsa-miR-32-5p	SCYL2
hsa-miR-200b-3p	KIF14
hsa-miR-429	KIF14
hsa-miR-200c-3p	KIF14
hsa-let-7d-5p	KIF14
hsa-miR-26a-5p	RASAL2
hsa-miR-342-3p	RASAL2
hsa-miR-30b-5p	RASAL2
hsa-miR-378a-5p	SULF2
hsa-miR-106a-5p	SULF2
hsa-miR-379-5p	DNA2
hsa-let-7a-5p	RRAGD
hsa-miR-342-3p	RRAGD
hsa-miR-449a	RRAGD
hsa-miR-182-5p	RRAGD
hsa-miR-429	ZSCAN12
hsa-miR-92b-3p	ZSCAN12
hsa-miR-328-3p	ZSCAN12
hsa-miR-185-5p	ZSCAN12
hsa-miR-365a-3p	ANKS1A
hsa-miR-146a-5p	MPHOSPH8
hsa-miR-146a-5p	RAB18
hsa-miR-135b-5p	RAB18
hsa-miR-19a-3p	RAB18
hsa-miR-92a-3p	TECPR2
hsa-let-7d-5p	TECPR2
hsa-miR-32-5p	TECPR2
hsa-miR-190b	DAPK1
hsa-let-7a-5p	DAPK1
hsa-miR-379-5p	PIP5K1A
hsa-miR-200a-3p	FAM135A
hsa-miR-92b-3p	FAM135A
hsa-let-7a-5p	FAM135A
hsa-miR-15a-5p	FAM135A
hsa-miR-375	FAM135A
hsa-miR-361-5p	FAM135A
hsa-miR-200c-3p	MFAP5
hsa-miR-15b-5p	MFAP5
hsa-miR-106b-5p	MFAP5
hsa-miR-130a-3p	MAP7
hsa-miR-155-5p	MAP7
hsa-miR-374a-5p	MAP7
hsa-miR-200b-3p	ASAP1
hsa-miR-190b	ASAP1
hsa-let-7a-5p	ASAP1
hsa-miR-9-5p	FBXL3
hsa-miR-17-5p	FBXL3
hsa-miR-18a-5p	FBXL3
hsa-miR-590-5p	FBXL3
hsa-miR-105-5p	FBXL3
hsa-miR-200b-3p	STK4
hsa-miR-200c-3p	STK4
hsa-miR-200a-3p	COL15A1
hsa-miR-141-3p	COL15A1
hsa-let-7a-5p	DCLRE1B
hsa-miR-149-5p	DCLRE1B
hsa-miR-411-5p	COL4A1
hsa-miR-449a	COL4A1
hsa-let-7f-5p	COL4A1
hsa-miR-130a-5p	COL4A1
hsa-miR-125a-5p	TNFRSF1B
hsa-let-7c-5p	C19orf54
hsa-miR-98-5p	C19orf54
hsa-miR-200c-3p	PRDM1
hsa-miR-141-3p	PRDM1
hsa-let-7a-5p	LYPLA2
hsa-miR-16-5p	LYPLA2
hsa-miR-103a-3p	LYPLA2
hsa-miR-30e-5p	ADAMTS14
hsa-let-7a-5p	RIMS3
hsa-miR-135b-5p	BMI1
hsa-miR-221-3p	BMI1
hsa-let-7a-5p	SLC16A10
hsa-miR-148b-3p	SLC16A10
hsa-miR-149-5p	SLC16A10
hsa-miR-29b-3p	SLC16A10
hsa-miR-200b-3p	SLC16A10
hsa-miR-1271-5p	PYGO2
hsa-miR-452-3p	PYGO2
hsa-let-7a-5p	INPP5A
hsa-miR-181d-5p	INPP5A
hsa-miR-155-5p	INPP5A
hsa-let-7a-5p	SLC9A6
hsa-miR-141-3p	SLC9A6
hsa-miR-15a-5p	SLC9A6
hsa-miR-375	SLC9A6
hsa-miR-449a	SLC9A6
hsa-let-7a-5p	ASCC3
hsa-miR-26b-5p	ASCC3
hsa-miR-30b-5p	ASCC3
hsa-miR-374b-5p	ASCC3
hsa-miR-433-3p	GDAP2
hsa-miR-16-5p	PAFAH2
hsa-miR-17-5p	PAFAH2
hsa-miR-19a-3p	PAFAH2
hsa-miR-20a-5p	PAFAH2
hsa-let-7d-5p	PAFAH2
hsa-miR-106a-5p	PAFAH2
hsa-let-7c-5p	PAFAH2
hsa-miR-139-5p	UCHL3
hsa-miR-26a-5p	UCHL3
hsa-miR-361-5p	UCHL3
hsa-let-7c-5p	EHMT2
hsa-miR-326	EHMT2
hsa-let-7a-5p	KDM2B
hsa-miR-20a-5p	CERCAM
hsa-miR-106a-5p	CERCAM
hsa-miR-106b-5p	CERCAM
hsa-let-7a-5p	PDCD11
hsa-let-7c-5p	NKAP
hsa-let-7i-5p	NKAP
hsa-miR-200b-3p	SURF4
hsa-let-7a-5p	SURF4
hsa-let-7d-5p	PRKG1
hsa-miR-15b-5p	PRKG1
hsa-miR-130a-3p	PRKG1
hsa-miR-130b-3p	PRKG1
hsa-miR-142-5p	PRKG1
hsa-miR-423-5p	ANGPTL2
hsa-miR-98-5p	ANGPTL2
hsa-miR-92a-3p	ANGPTL2
hsa-miR-32-5p	ANGPTL2
hsa-miR-98-5p	SH3BGRL
hsa-miR-26a-5p	TMEM189
hsa-miR-181d-5p	TMEM189
hsa-miR-144-3p	SV2A
hsa-miR-27a-3p	SV2A
hsa-miR-421	SV2A
hsa-let-7a-5p	S100A8
hsa-miR-182-5p	PPIL1
hsa-miR-96-5p	PPIL1
hsa-miR-22-3p	BMPR1A
hsa-miR-142-5p	BMPR1A
hsa-miR-32-5p	BMPR1A
hsa-miR-92b-3p	BMPR1A
hsa-let-7f-5p	BMPR1A
hsa-miR-370-5p	BMPR1A
hsa-miR-190b	KCNC4
hsa-miR-29b-3p	ENTPD7
hsa-miR-16-5p	ENTPD7
hsa-miR-195-5p	ENTPD7
hsa-miR-195-5p	ACTR1A
hsa-miR-204-5p	ACTR1A
hsa-let-7i-5p	TIMM17B
hsa-miR-140-5p	TIMM17B
hsa-let-7c-5p	TIMM17B
hsa-let-7a-5p	HABP4
hsa-miR-93-5p	HABP4
hsa-miR-20b-5p	HABP4
hsa-miR-29b-3p	SLC31A1
hsa-let-7a-5p	SLC31A1
hsa-miR-181d-5p	SLC31A1
hsa-miR-125a-5p	SLC31A1
hsa-miR-449a	CEP55
hsa-let-7a-5p	PLEKHO1
hsa-miR-149-5p	PLEKHO1
hsa-miR-320a	PLEKHO1
hsa-miR-192-5p	PLEKHO1
hsa-miR-196a-5p	PQLC2
hsa-let-7i-5p	PQLC2
hsa-let-7c-5p	PQLC2
hsa-let-7a-5p	RNF8
hsa-miR-107	GNG12
hsa-miR-29a-3p	MAPRE1
hsa-let-7i-5p	ATP6V1G1
hsa-miR-140-5p	ATP6V1G1
hsa-miR-155-5p	ATP6V1G1
hsa-miR-378a-5p	ATP6V1G1
hsa-miR-20b-5p	ATP6V1G1
hsa-let-7a-5p	EIF2S2
hsa-miR-182-5p	EIF2S2
hsa-let-7a-5p	PSMB2
hsa-miR-155-5p	HOOK1
hsa-miR-221-3p	HOOK1
hsa-miR-132-3p	SMAP2
hsa-miR-182-5p	SMAP2
hsa-miR-491-5p	SMAP2
hsa-miR-9-5p	SMAP2
hsa-let-7c-5p	SMAP2
hsa-miR-214-3p	POLR3A
hsa-let-7a-5p	POLR3A
hsa-miR-433-3p	POLR3A
hsa-miR-22-3p	POLR3A
hsa-let-7c-5p	POLR3A
hsa-miR-29a-3p	POLR3A
hsa-let-7d-5p	POLR3A
hsa-let-7c-5p	OTUD3
hsa-miR-214-3p	KIF3B
hsa-miR-135b-5p	KIF3B
hsa-miR-18a-5p	KIF3B
hsa-miR-92a-3p	KIF3B
hsa-miR-377-3p	KIF3B
hsa-let-7c-5p	KIF3B
hsa-let-7d-5p	KIF3B
hsa-miR-221-3p	KIF3B
hsa-miR-18a-5p	FNDC3A
hsa-miR-130b-3p	FNDC3A
hsa-miR-30b-5p	FNDC3A
hsa-miR-374b-5p	FNDC3A
hsa-miR-181d-5p	BLCAP
hsa-miR-511-5p	FAM120AOS
hsa-miR-129-5p	FAM120AOS
hsa-miR-181d-5p	FAM120AOS
hsa-miR-374a-5p	FAM120AOS
hsa-miR-9-5p	VAV3
hsa-miR-378a-3p	VAV3
hsa-let-7d-5p	VAV3
hsa-miR-107	EFNA3
hsa-miR-9-5p	SLC25A24
hsa-let-7a-5p	CHST3
hsa-miR-26a-5p	CHST3
hsa-miR-26b-5p	CHST3
hsa-miR-149-5p	CHST3
hsa-miR-449a	CHST3
hsa-miR-30a-3p	CHST3
hsa-miR-126-3p	CHST3
hsa-miR-330-3p	CHST3
hsa-miR-205-5p	PARD6B
hsa-miR-17-5p	PARD6B
hsa-miR-18a-5p	PARD6B
hsa-miR-539-5p	PARD6B
hsa-miR-27a-3p	PARD6B
hsa-miR-33a-5p	PARD6B
hsa-miR-20b-5p	PARD6B
hsa-miR-210-3p	THEM4
hsa-miR-128-3p	THEM4
hsa-miR-149-5p	THEM4
hsa-miR-183-5p	THEM4
hsa-miR-92b-3p	ABHD13
hsa-miR-33b-5p	ABHD13
hsa-miR-411-5p	MDC1
hsa-miR-376b-3p	MDC1
hsa-miR-22-3p	MDC1
hsa-let-7c-5p	MDC1
hsa-miR-33a-5p	PRTG
hsa-miR-454-3p	PRNP
hsa-miR-15b-5p	PRNP
hsa-miR-93-5p	PRNP
hsa-miR-32-5p	PRNP
hsa-miR-20b-5p	PRNP
hsa-miR-18a-5p	FAM122A
hsa-miR-539-5p	PCNA
hsa-miR-708-5p	ATL2
hsa-let-7a-5p	ATL2
hsa-miR-449a	ATL2
hsa-miR-539-5p	ATL2
hsa-miR-381-3p	RCCD1
hsa-let-7a-5p	PRRG1
hsa-miR-342-3p	PRRG1
hsa-miR-454-3p	PRRG1
hsa-miR-103a-3p	PRRG1
hsa-miR-96-5p	PRRG1
hsa-miR-30b-5p	PRRG1
hsa-miR-29b-3p	SMS
hsa-let-7a-5p	SMS
hsa-let-7c-5p	SMS
hsa-miR-148a-3p	SMS
hsa-miR-30e-5p	LAMA1
hsa-let-7a-5p	LAMA1
hsa-miR-128-3p	LAMA1
hsa-miR-378a-3p	LAMA1
hsa-miR-30b-5p	LAMA1
hsa-miR-32-5p	LAMA1
hsa-miR-155-5p	BNIP3L
hsa-miR-200c-3p	VGLL3
hsa-let-7a-5p	C19orf47
hsa-let-7i-5p	C19orf47
hsa-miR-539-5p	C19orf47
hsa-miR-17-5p	NHLRC3
hsa-miR-18a-5p	NHLRC3
hsa-miR-185-5p	NHLRC3
hsa-miR-106b-5p	NHLRC3
hsa-let-7d-5p	NHLRC3
hsa-miR-429	ITSN1
hsa-let-7d-5p	ITSN1
hsa-miR-92b-3p	LGR4
hsa-miR-328-3p	LGR4
hsa-miR-26b-5p	LGR4
hsa-let-7c-5p	CUL5
hsa-miR-26a-5p	IPO7
hsa-miR-411-5p	IPO7
hsa-miR-22-3p	IPO7
hsa-miR-195-5p	IPO7
hsa-miR-142-3p	IPO7
hsa-miR-26b-5p	IPO7
hsa-miR-141-3p	FOXO1
hsa-miR-15b-5p	FOXO1
hsa-let-7a-5p	NLN
hsa-let-7i-5p	NLN
hsa-miR-376b-3p	NLN
hsa-miR-26b-5p	NLN
hsa-miR-335-5p	NLN
hsa-miR-320a	NLN
hsa-miR-30b-5p	NLN
hsa-miR-485-3p	NLN
hsa-miR-320a	MAPK1IP1L
hsa-miR-92a-3p	NAGA
hsa-miR-223-3p	ESD
hsa-miR-135b-5p	ATP6V1C1
hsa-miR-130b-3p	ATP6V1C1
hsa-miR-33a-5p	ATP6V1C1
hsa-miR-378a-3p	ATP6V1C1
hsa-miR-106a-5p	ATP6V1C1
hsa-miR-148a-3p	UBFD1
hsa-miR-29a-3p	UBFD1
hsa-miR-200b-3p	DPH3
hsa-miR-200c-3p	DPH3
hsa-let-7i-5p	RGL2
hsa-miR-27a-3p	RGL2
hsa-let-7c-5p	RGL2
hsa-let-7d-5p	RGL2
hsa-let-7a-5p	SEC14L1
hsa-let-7i-5p	ANKRD39
hsa-miR-410-3p	ANKRD39
hsa-let-7f-5p	ANKRD39
hsa-let-7a-5p	MICAL3
hsa-miR-342-3p	MICAL3
hsa-miR-200b-3p	MYD88
hsa-let-7a-5p	MYD88
hsa-miR-30b-5p	MYD88
hsa-miR-214-3p	MON2
hsa-miR-19a-3p	MON2
hsa-miR-190b	RPS6KA3
hsa-miR-30e-3p	ATXN7L3
hsa-miR-30a-3p	ATXN7L3
hsa-miR-204-5p	ATXN7L3
hsa-miR-184	RAB2B
hsa-miR-185-5p	RAB2B
hsa-miR-143-3p	RAB2B
hsa-miR-135b-5p	NLK
hsa-let-7c-5p	NLK
hsa-miR-494-3p	ERLIN1
hsa-miR-30b-5p	ERLIN1
hsa-miR-19a-3p	FAM104A
hsa-miR-379-5p	RBM12B
hsa-miR-653-5p	RBM12B
hsa-let-7f-5p	MEX3D
hsa-miR-142-5p	MEX3D
hsa-miR-17-5p	TRIOBP
hsa-miR-98-5p	TRIOBP
hsa-miR-29b-3p	TET3
hsa-let-7a-5p	TET3
hsa-miR-26a-5p	TET3
hsa-miR-195-5p	TET3
hsa-miR-375	PRKCA
hsa-miR-148b-3p	MEX3C
hsa-miR-26a-5p	MEX3C
hsa-miR-342-3p	MEX3C
hsa-miR-195-5p	MEX3C
hsa-miR-375	MEX3C
hsa-miR-148a-3p	MEX3C
hsa-miR-320a	MEX3C
hsa-miR-30b-5p	MEX3C
hsa-miR-106b-5p	FRMD4B
hsa-miR-374b-5p	CHD9
hsa-let-7a-5p	ABCC1
hsa-miR-218-5p	DOT1L
hsa-let-7f-5p	DOT1L
hsa-let-7c-5p	DOT1L
hsa-let-7a-5p	CCNF
hsa-miR-9-5p	MYCBP
hsa-let-7i-5p	MYCBP
hsa-let-7d-5p	MYCBP
hsa-let-7a-5p	FAM49B
hsa-miR-195-5p	FAM49B
hsa-miR-128-3p	FAM49B
hsa-let-7c-5p	FAM49B
hsa-miR-182-5p	FAM49B
hsa-let-7a-5p	EFTUD2
hsa-miR-195-5p	EFTUD2
hsa-miR-106a-5p	EZH1
hsa-let-7a-5p	HTATIP2
hsa-miR-497-5p	HTATIP2
hsa-miR-10b-5p	HTATIP2
hsa-miR-103a-3p	HTATIP2
hsa-miR-107	ATF7
hsa-miR-185-5p	ATF7
hsa-miR-130b-3p	ATF7
hsa-miR-221-3p	ATF7
hsa-miR-98-5p	ATF7
hsa-let-7i-5p	NME6
hsa-let-7c-5p	NME6
hsa-let-7a-5p	E2F5
hsa-miR-17-5p	CRY2
hsa-miR-200a-3p	SRGAP2
hsa-miR-378a-3p	TRANK1
hsa-miR-1271-5p	TRANK1
hsa-miR-374c-5p	TRANK1
hsa-miR-130a-3p	BAHD1
hsa-miR-421	SLC25A12
hsa-let-7a-5p	LAPTM4B
hsa-miR-139-5p	FBXO32
hsa-miR-96-5p	FBXO32
hsa-miR-342-3p	FBXO32
hsa-miR-29b-3p	SENP1
hsa-miR-22-3p	SENP1
hsa-miR-27a-3p	SENP1
hsa-miR-145-5p	SENP1
hsa-miR-590-3p	SENP1
hsa-miR-335-5p	SENP1
hsa-miR-29a-3p	SENP1
hsa-let-7a-5p	DUSP7
hsa-miR-200c-3p	DUSP7
hsa-miR-103a-3p	DUSP7
hsa-miR-185-5p	DUSP7
hsa-let-7i-5p	CIAO1
hsa-miR-377-3p	CIAO1
hsa-miR-20a-5p	TMEM167A
hsa-miR-146a-5p	TMEM167A
hsa-miR-106a-5p	TMEM167A
hsa-miR-19a-3p	ANKRD50
hsa-miR-590-5p	ANKRD50
hsa-let-7d-5p	ANKRD50
hsa-miR-18a-5p	PTP4A2
hsa-miR-20a-5p	PTP4A2
hsa-miR-197-3p	CNOT6L
hsa-miR-92b-3p	CNOT6L
hsa-miR-9-5p	CNOT6L
hsa-miR-181b-5p	CNOT6L
hsa-miR-130a-3p	CNOT6L
hsa-miR-543	CNOT6L
hsa-miR-365a-3p	CNOT6L
hsa-miR-22-3p	CNOT6L
hsa-miR-454-3p	CNOT6L
hsa-miR-301a-3p	CNOT6L
hsa-miR-187-3p	CNOT6L
hsa-miR-93-5p	CNOT6L
hsa-miR-421	CNOT6L
hsa-miR-107	FAM120B
hsa-let-7i-5p	FAM120B
hsa-miR-98-5p	FAM120B
hsa-miR-375	RANBP17
hsa-let-7i-5p	TMEM41B
hsa-let-7a-5p	SLC35F2
hsa-miR-17-5p	GALNT4
hsa-miR-130b-3p	GALNT4
hsa-miR-106a-5p	GALNT4
hsa-miR-9-5p	GALNT4
hsa-miR-200a-3p	MYBL1
hsa-miR-141-3p	MYBL1
hsa-miR-134-5p	MYBL1
hsa-miR-148a-3p	MYBL1
hsa-miR-29b-3p	PAQR3
hsa-miR-326	WASF2
hsa-miR-196a-5p	WASF2
hsa-miR-153-3p	WASF2
hsa-miR-760	WASF2
hsa-miR-296-5p	WASF2
hsa-miR-195-5p	MAPKAPK5
hsa-let-7c-5p	MAPKAPK5
hsa-miR-29b-3p	CAND1
hsa-miR-32-5p	CAND1
hsa-miR-205-5p	C16orf52
hsa-miR-708-5p	C16orf52
hsa-miR-148a-3p	C16orf52
hsa-let-7a-5p	MEX3A
hsa-miR-26a-5p	MEX3A
hsa-miR-22-3p	MEX3A
hsa-miR-320a	MEX3A
hsa-miR-194-5p	MEX3A
hsa-miR-342-3p	MEX3A
hsa-miR-374c-5p	MEX3A
hsa-miR-135b-5p	FZD4
hsa-miR-17-5p	FZD4
hsa-let-7c-5p	KCTD13
hsa-miR-148a-3p	UHRF1
hsa-miR-653-5p	XYLB
hsa-miR-92a-3p	PSMD5
hsa-miR-190b	VIM
hsa-miR-200a-3p	PSMD7
hsa-miR-214-3p	PSMD7
hsa-miR-342-3p	PSMD7
hsa-miR-337-3p	PSMD7
hsa-miR-21-5p	PSMD7
hsa-miR-125a-5p	PSMD7
hsa-let-7c-5p	PSMD7
hsa-miR-182-5p	PSMD7
hsa-miR-29a-3p	PSMD7
hsa-miR-320a	PSMD7
hsa-miR-20a-5p	PDZD11
hsa-let-7c-5p	PDZD11
hsa-miR-196a-5p	SERP1
hsa-miR-370-3p	SERP1
hsa-miR-21-5p	SERP1
hsa-let-7i-5p	SDF2
hsa-miR-18a-5p	SDF2
hsa-miR-132-3p	SDF2
hsa-miR-374a-5p	SDF2
hsa-let-7i-5p	MXI1
hsa-miR-345-5p	MXI1
hsa-miR-433-3p	MXI1
hsa-miR-409-3p	MXI1
hsa-miR-378a-3p	MXI1
hsa-miR-375	MXI1
hsa-miR-377-3p	MXI1
hsa-miR-148a-3p	CNOT6
hsa-miR-29a-3p	CNOT6
hsa-miR-30b-5p	CNOT6
hsa-miR-92a-3p	TEF
hsa-miR-32-5p	TEF
hsa-miR-539-5p	DHTKD1
hsa-miR-134-5p	DHTKD1
hsa-miR-195-5p	DHTKD1
hsa-let-7c-5p	DHTKD1
hsa-miR-29a-3p	DHTKD1
hsa-let-7c-5p	AP2S1
hsa-miR-17-5p	SLC46A3
hsa-miR-93-5p	SLC46A3
hsa-miR-106b-5p	SLC46A3
hsa-miR-106a-5p	SLC46A3
hsa-miR-214-3p	FAM20B
hsa-miR-130a-3p	FAM20B
hsa-miR-154-5p	FAM20B
hsa-miR-21-5p	FAM20B
hsa-let-7c-5p	FAM20B
hsa-miR-320b	MICAL2
hsa-miR-19a-3p	MICAL2
hsa-miR-15b-5p	MICAL2
hsa-miR-135b-5p	AAGAB
hsa-miR-129-5p	AAGAB
hsa-miR-19a-3p	AAGAB
hsa-miR-195-5p	AAGAB
hsa-miR-142-3p	AAGAB
hsa-miR-187-3p	AAGAB
[truncated: 5,119 more rows]

## Sheet: BRCA_ceRNA_interactions
ceRNA1	ceRNA2
AAGAB	RAB11A
ABAT	GDE1
ABAT	KRT18
ABAT	PKIB
ABAT	SLC7A8
ABAT	STK36
ABAT	SYT9
ABAT	TSPAN15
ABAT	lncRNA-CTD-2589M5.4
ABAT	lncRNA-RP11-459E5.1
ABCD3	SLC35A3
ABCF1	TBC1D7
ABL2	RASAL2
ACER2	ABLIM3
ACER2	ITPR1
ACER2	KIAA0232
ACER2	NEDD4
ACER2	PRR15
ACER2	SPOPL
ACER2	USP53
ACER2	ZNF281
ACER2	lncRNA-CTD-2015H6.3
ACER2	lncRNA-OIP5-AS1
ACSL4	ALDH1A1
ACSL4	B3GNT5
ACSL4	CHST3
ACSL4	CORO1C
ACSL4	CTTNBP2NL
ACSL4	DZIP1
ACSL4	ENPP2
ACSL4	FMNL2
ACSL4	FUT4
ACSL4	HEG1
ACSL4	HOXA1
ACSL4	PRRG1
ACSL4	RECK
ACSL4	RNF145
ACSL4	SH2B3
ACSL4	SLC9A6
ACSL4	TCF4
ACSL4	lncRNA-MAGI2-AS3
ACSL4	lncRNA-RP11-1024P17.1
ACSL4	lncRNA-RP11-31F15.1
ACTR3	ARPC2
ACTR3	CCDC82
ACTR3	lncRNA-LINC00511
ACVR1	ASPN
ACVR1	DACT1
ACVR1	FGF1
ACVR1	LRRC15
ACVR1	LTBP2
ACVR1	PMP22
ACVR1	RECK
ACVR1	UNC5B
ACVR1	lncRNA-RP11-417E7.2
ACVR1B	CA12
ACVRL1	lncRNA-CTD-2536I1.1
ADAM12	MXRA5
ADAM15	F11R
ADAM15	FAM189B
ADAM19	ADCY7
ADAM19	ARPC2
ADAM19	FN1
ADAM19	HS3ST3A1
ADAM19	MAF
ADAM19	TGFBI
ADAM19	lncRNA-MIAT
ADAMTS1	CYYR1
ADAMTS1	DMD
ADAMTS1	KIT
ADAMTS1	PLAGL1
ADAMTS1	PTGER4
ADAMTS1	PTX3
ADAMTS1	RGS2
ADAMTS1	VIM
ADAMTS1	lncRNA-RP5-855F14.1
ADAMTS14	ADAM12
ADAMTS14	DACT1
ADAMTS14	ITGA5
ADAMTS14	MXRA5
ADAMTS14	NUAK1
ADAMTS3	ADAMTS9
ADAMTS3	MAML2
ADAT2	PIF1
ADAT2	POP1
ADAT2	TAF4B
ADCY6	KRT18
ADCY6	TRIM66
ADCY7	ARPC2
ADCY7	CCDC82
ADCY7	CHST2
ADCY7	MAML2
ADCY7	SLAMF7
ADCY7	SLC1A3
ADCY7	lncRNA-MIAT
ADCY9	CMYA5
ADCY9	GDE1
ADCY9	SLC7A8
ADH5	OSTC
ADNP	GSK3B
ADNP	HUWE1
ADRB2	ALDH1A1
ADRB2	ITM2A
ADRB2	KL
ADRB2	PAPLN
ADRB2	lncRNA-RP11-1024P17.1
ADRB2	lncRNA-RP11-389C8.2
AFF1	AHNAK
AFF1	C9orf64
AFF1	CREBL2
AFF1	KIAA0232
AFF1	RBM47
AFF1	SLC16A6
AFF1	lncRNA-RP11-50E11.3
AFF1	lncRNA-RP3-405J10.3
AFF3	ATP8B1
AFF3	CPLX1
AFF3	DACH1
AFF3	LCMT2
AFTPH	IKZF5
AFTPH	KIAA0232
AFTPH	TMEM87B
AFTPH	XBP1
AGGF1	PPP2CA
AGGF1	XBP1
AHNAK	C9orf64
AHNAK	CYBRD1
AHNAK	ITPR1
AHNAK	KIAA0232
AHNAK	LEPROT
AHNAK	PRICKLE2
AHNAK	SPOPL
AHNAK	UEVLD
AHNAK	lncRNA-RP11-50E11.3
AHNAK	lncRNA-RP3-405J10.3
AIFM1	NKAP
AKAP11	SEC24B
AKAP12	CTTNBP2
AKAP12	F2R
AKAP12	FERMT2
AKAP12	PID1
AKAP12	RBMS3
AKAP12	RECK
AKAP12	SVEP1
AKAP12	TBX15
AKAP12	TNS1
AKAP12	TSHZ2
AKAP12	VCAN
AKAP12	WISP1
AKAP12	lncRNA-MAGI2-AS3
AKAP12	lncRNA-TBX5-AS1
AKAP12	lncRNA-ZFHX4-AS1
AKAP2	ANK2
AKAP2	CCDC80
AKAP2	CNRIP1
AKAP2	EGR2
AKAP2	FGF7
AKAP2	KCTD12
AKAP2	KLHL29
AKAP2	LATS2
AKAP2	LHFP
AKAP2	LHFPL2
AKAP2	PALM2-AKAP2
AKAP2	PAPLN
AKAP2	RSPO3
AKAP2	SGK1
AKAP2	SLC1A3
AKAP2	SPOCK2
AKAP2	THSD7A
AKAP2	ZEB2
AKT1S1	PNKP
ALAD	LRTOMT
ALAD	SLC7A8
ALAD	TSPAN15
ALAD	lncRNA-LINC00504
ALDH1A1	NDN
ALDH1A1	lncRNA-MAGI2-AS3
ALDH1A1	lncRNA-RP11-1024P17.1
ALDH1A1	lncRNA-RP11-389C8.2
ALDH1A3	CPNE2
ALDH1A3	FYN
ALDH1A3	VGLL3
ALKBH1	ATP6V1D
ALKBH1	C14orf1
ALKBH1	PSEN1
ANGPTL2	ASPN
ANGPTL2	ST6GAL2
ANK2	KCTD12
ANK2	MYCBP2
ANK2	PAPLN
ANK2	ZEB2
ANKIB1	XPO1
ANKRD12	ZNF397
ANKRD52	HUWE1
ANKS1A	RAD54L2
ANLN	BYSL
ANLN	CNIH2
ANP32B	NOP58
ANP32E	GGH
ANP32E	MEMO1
ANP32E	NUF2
ANP32E	lncRNA-RP11-189B4.6
ANP32E	lncRNA-RP11-31F15.1
ANXA1	FNDC4
AP1G2	lncRNA-CTD-2547L24.4
AP2M1	ARPC4
AP3B1	APC
APC	HECTD1
APH1B	ABAT
APPL2	lncRNA-LINC00883
ARF1	JMJD4
ARFGEF1	RALGAPB
ARHGAP1	CERCAM
ARHGAP1	TRIM3
ARHGAP21	FAT1
ARHGAP21	MPP6
ARHGAP21	lncRNA-RP11-189B4.6
ARHGAP6	ITM2A
ARHGAP6	KL
ARHGAP6	LRCH2
ARHGAP6	lncRNA-RP11-389C8.2
ARHGAP6	lncRNA-RP11-820L6.1
ARHGDIA	CCDC137
ARHGDIB	TNFSF12
ARHGEF4	MFAP2
ARHGEF4	ZC4H2
ARHGEF4	lncRNA-GS1-24F4.2
ARID4A	CREB1
ARID4A	DDX3X
ARID4A	FANCM
ARID4A	MBD5
ARID4A	SAMD8
ARID4A	SYNE2
ARIH2	IFRD2
ARL1	P2RX4
ARL1	SCP2
ARL4C	CAMK4
ARL4C	CPNE8
ARL4C	MTHFD1L
ARL4C	PLD1
ARL4C	TTYH3
ARL4C	UBE2E3
ARL6IP5	SHQ1
ARMC1	ATP6V1H
ARMC1	E2F5
ARMC1	MTDH
ARMC1	NUDCD1
ARPC5	ACTR3
ARPC5	ANP32E
ARPC5	TIPRL
ARSB	ADAMTS7
ARSB	ARL4C
ARSB	CAMK4
ARSB	KDELC1
ASAP1	CCDC82
ASAP1	FOXN2
ASCC3	NLN
ASCC3	XPO1
ASPN	PPIC
ASPN	ST6GAL2
ATAD2B	HUWE1
ATAD5	CENPH
ATAD5	DSCC1
ATF7	EIF4B
ATF7	FRY
ATF7	SP1
ATG2B	KIAA0430
ATG2B	KLHDC2
ATG4D	RAB3A
ATL2	PDIA6
ATL2	TFCP2L1
ATL2	YIPF4
ATP11B	MAML2
ATP11C	ADAMTS3
ATP11C	ANP32E
ATP11C	ATP11B
ATP11C	CDK8
ATP11C	MTHFD1L
ATP11C	NCOA7
ATP11C	SOS1
ATP2C1	GTF3C2
ATP2C1	NUP205
ATP5C1	STMN1
ATP5C1	TALDO1
ATP5G2	C1orf56
ATP5G2	NDUFB1
ATP5G3	CKS2
ATP5G3	DPY30
ATP6V1C1	ARFGEF1
ATP6V1D	C14orf1
ATP6V1D	NDUFB1
ATP6V1F	ANKRD39
ATP6V1F	AP1S1
ATP6V1F	TIMM17B
ATP6V1F	TRAPPC1
ATP7B	PRR15
ATP7B	TBC1D9
ATP7B	lncRNA-CTD-2015H6.3
ATRX	BCLAF1
ATRX	ZNF678
AUH	FAM120A
AURKB	C11orf84
AURKB	CABLES2
AURKB	CCNF
AURKB	CDCA8
AURKB	E2F2
AURKB	EIF2S2
AURKB	EZH2
AURKB	LAPTM4B
AURKB	NCAPD2
AURKB	PDSS1
AURKB	POLR2D
AURKB	PSMB2
AURKB	RBM38
AURKB	RPUSD3
AURKB	RRP1B
AURKB	SUV39H1
AURKB	TUBB
AURKB	ZNF695
AXIN1	ZNF598
AXL	C1QTNF6
AXL	lncRNA-RP5-952N6.1
AXL	lncRNA-TBX5-AS1
AZIN1	C8orf76
AZIN1	GRHL2
B3GNT5	ANP32E
B3GNT5	ATL2
B3GNT5	ATP11C
B3GNT5	CCNE1
B3GNT5	CDK2AP1
B3GNT5	CHST3
B3GNT5	FMNL2
B3GNT5	FUT4
B3GNT5	KPNA4
B3GNT5	MEX3A
B3GNT5	MTHFD1L
B3GNT5	RRAGD
B3GNT5	SLC16A10
B3GNT5	SLC9A6
B3GNT5	TMEFF1
B3GNT5	TTYH3
B3GNT5	VASH2
B3GNT5	lncRNA-RP11-31F15.1
BACE1	KDELC1
BACH1	MBNL3
BACH1	ROR1
BACH2	ADCY7
BACH2	CCDC80
BACH2	CPNE8
BACH2	CYP7B1
BACH2	EBF1
BACH2	FGF7
BACH2	FYN
BACH2	GAS1
BACH2	GLI2
BACH2	GSN
BACH2	HS3ST3A1
BACH2	IL7
BACH2	LHFPL2
BACH2	MAF
BACH2	PRDM1
BACH2	PRKCA
BACH2	TLE4
BACH2	VGLL3
BBC3	CYTH2
BBC3	PIN1
BBX	AKAP11
BBX	EEA1
BBX	MBD5
BBX	PPTC7
BCL2L12	ZNF593
BDP1	DCP1A
BDP1	FRYL
BDP1	KIF13A
BDP1	ZDHHC17
BHLHE40	FAM120A
BHLHE40	FAM174A
BHLHE40	ITPR1
BLM	KIF20B
BLM	SKP2
BMPR2	AKAP11
BMPR2	LPP
BMPR2	RBMS3
BMPR2	TNS1
BMPR2	TSHZ2
BRIX1	SKP2
BSG	CRB3
BTF3L4	SFPQ
BTG2	CIRBP
BTG2	KDM4B
BTG2	LIMA1
BTG2	SLC7A8
BTLA	CAMK4
BTRC	lncRNA-RP11-47A8.5
C11orf84	RBM38
C12orf4	NAA15
C12orf4	SUV39H2
C14orf2	EXOSC1
C14orf2	HSPE1
C16orf59	MXD3
C16orf70	ATP6V0D1
C16orf70	RANBP10
C17orf53	AURKB
C17orf53	CCNF
C17orf53	CDC25B
C17orf53	CDCA8
C17orf53	CENPA
C17orf53	CENPH
C17orf53	DHTKD1
C17orf53	E2F2
C17orf53	EZH2
C17orf53	NCAPD2
C17orf53	PCNA
C17orf53	RRM2
C17orf53	SUV39H2
C18orf32	NDUFA2
C18orf8	ME2
C19orf53	DPY30
C19orf53	PFDN6
C1QTNF6	lncRNA-RP5-952N6.1
C1QTNF6	lncRNA-TBX5-AS1
C1QTNF6	lncRNA-ZFHX4-AS1
C1orf112	MELK
C1orf43	KRTCAP2
C2orf88	FUT4
C3orf52	ACER2
C3orf52	P2RX4
C3orf58	FERMT1
C3orf58	PLAGL1
C3orf58	RRAS2
C5orf30	TSPAN13
C8orf59	KRTCAP2
C9orf64	lncRNA-EIF3J-AS1
C9orf64	lncRNA-RP11-50E11.3
C9orf64	lncRNA-RP11-53O19.3
C9orf64	lncRNA-WDFY3-AS2
CA12	C5orf30
CA12	CACNA1D
CA12	DHX29
CA12	LMX1B
CA12	ORAI3
CA12	PRR15
CA12	RAB26
CA12	SNX9
CA12	lncRNA-CTD-2410N18.3
CA12	lncRNA-CTD-2547L24.4
CABLES2	CCNF
CABLES2	CDCA8
CABLES2	CEP55
CABLES2	DLGAP4
CABLES2	E2F2
CABLES2	EZH2
CABLES2	RBM38
CACNA1D	ABLIM3
CACNA2D2	lncRNA-RP11-1252I4.2
CACNA2D2	lncRNA-RP11-624L4.1
CALU	DZIP1
CALU	LUZP1
CALU	PTK7
CALU	TGFBI
CALU	lncRNA-LINC00511
CAMK4	FSTL1
CAMK4	HLA-E
CAMK4	LTB
CAMK4	lncRNA-MAGI2-AS3
CAND1	CCT2
CANT1	KIAA0319L
CANT1	MARVELD2
CANT1	SLC26A11
CAPN7	DPY19L3
CASD1	RAPGEF3
CASP10	CD48
CAV1	ACVRL1
CAV1	ANK2
CAV1	ATP1A2
CAV1	CORO2B
CAV1	DAB2
CAV1	F2R
CAV1	HEG1
CAV1	ISM1
CAV1	KIRREL
CAV1	LTBP2
CAV1	PDE1B
CAV1	PDGFD
CAV1	TAL1
CAV1	TGFB1I1
CAV1	YPEL4
CAV1	ZFPM2
CAV1	lncRNA-CTD-2536I1.1
CAV1	lncRNA-LINC00702
CAV1	lncRNA-RP1-193H18.3
CAV1	lncRNA-RP11-572C15.6
CAV2	CSGALNACT1
CAV2	EPAS1
CAV2	FNDC4
CAV2	PPARG
CBFA2T3	SMPD3
CBFB	TMEFF1
CBX3	CENPH
CBX3	CKS2
CBX3	PSPH
CCDC138	ZNF519
CCDC80	EMP1
CCDC80	GLI2
CCDC80	GSN
CCDC80	HGF
CCDC80	PAPLN
CCDC80	PLCL2
CCDC80	PRICKLE1
CCDC80	TMEM130
CCDC80	ZEB2
CCDC80	lncRNA-RP5-1052I5.1
CCDC82	CHST2
CCDC82	FABP5
CCDC82	MAML2
CCDC82	NCK1
CCDC82	PTX3
CCDC82	lncRNA-RP11-189B4.6
CCDC82	lncRNA-RP11-536O18.2
CCDC9	CCS
CCNB1	CNIH2
CCND1	BHLHE40
CCND2	CAV1
CCND2	DAB2
CCND2	FGL2
CCND2	ISM1
CCND2	LTBP2
CCND2	MFAP5
CCND2	SYNE1
CCND2	TGFBR2
CCND2	THBS2
CCND2	YPEL4
CCND2	ZFPM2
CCND2	lncRNA-MEG3
CCND2	lncRNA-RP11-686D22.4
CCND2	lncRNA-RP5-1028K7.2
CCNDBP1	CBX7
CCNE1	ATP11C
CCNE1	CDK2AP1
CCNE1	CDK8
CCNE1	DKC1
CCNE1	IFRD1
CCNE1	NUP205
CCNE1	TIMM8A
CCNE1	ZNF124
CCNF	NCAPD2
CD276	ADAMTS7
CD276	ITGB1
CD276	SERPINH1
CD300LF	FAM78A
CD300LF	IL15RA
CD46	C6orf120
CD46	C9orf64
CD46	CA12
CD46	FBXL5
CD46	FOXA1
CD46	GALNT4
CD46	KIAA0040
CD46	PRR15
CD46	RALGPS2
CD46	RBM47
CD46	SLC35A3
CD46	SLC39A6
CD46	SPOPL
CD46	TMBIM6
CD46	TMEM25
CD46	XBP1
CD80	CHST11
CD80	COTL1
CD80	FUT4
CD80	JAK3
CD80	MYO1F
CD80	POU2F2
CD80	SLAMF7
CD86	FCRLA
CD86	FYN
CD86	KCTD12
CD86	LHFPL2
CD86	LPXN
CD86	MARCH1
CD86	PRDM1
CD86	RHOG
CD86	SGK1
CD86	SGTB
CD86	SLC1A3
CD86	SPOCK2
CD86	TNFAIP8
CD86	ZEB2
CDC25A	AURKB
CDC25A	BLM
CDC25A	BRIX1
CDC25A	CCNF
CDC25A	CDCA8
CDC25A	CHAC2
CDC25A	DCLRE1B
CDC25A	DNAJB11
CDC25A	E2F2
CDC25A	E2F5
CDC25A	EIF2S2
CDC25A	EZH2
CDC25A	FAM136A
CDC25A	GPSM2
CDC25A	KDM2B
CDC25A	LAPTM4B
CDC25A	MELK
CDC25A	MSH2
CDC25A	NCAPD2
CDC25A	NUDT5
CDC25A	PDSS1
CDC25A	POLR2D
CDC25A	PSMB2
CDC25A	RBM38
CDC25A	RNF8
CDC25A	RRP1B
CDC25A	SKP2
CDC25A	SLBP
CDC25A	SUV39H1
CDC25A	SUV39H2
CDC25A	XPOT
CDC25A	ZNF695
CDC25B	AURKB
CDC25B	CABLES2
CDC25B	CCNF
CDC25B	CDC25A
CDC25B	CDCA8
CDC25B	E2F2
CDC25B	EIF2S2
CDC25B	EZH2
CDC25B	LAPTM4B
CDC25B	NCAPD2
CDC25B	PDSS1
CDC25B	RBM38
CDC25B	SUV39H1
CDC25B	SUV39H2
CDC25B	TUBB
CDC34	ATP6V1F
CDC34	PPP4C
CDC34	RALY
CDCA4	MTA2
CDCA4	SFPQ
CDCA4	TAF11
CDCA4	TBC1D7
CDCA8	CCNF
CDCA8	DCLRE1B
CDCA8	E2F2
CDCA8	EIF2S2
CDCA8	EZH2
CDCA8	LAPTM4B
CDCA8	NCAPD2
CDCA8	PDSS1
CDCA8	PSMB2
CDCA8	RBM38
CDCA8	SUV39H1
CDCA8	TUBB
CDCA8	XPOT
CDH11	ADAM12
CDH2	FN1
CDH2	LOXL2
CDK12	DDX52
CDK2AP1	IFRD1
CDK2AP1	STMN1
CELSR1	CARD10
CENPA	AURKB
CENPA	CABLES2
CENPA	CCNF
CENPA	CDC25A
CENPA	CDC25B
CENPA	CDCA8
CENPA	CHAC2
CENPA	E2F2
CENPA	EIF2S2
CENPA	EZH2
CENPA	LAPTM4B
CENPA	NCAPD2
CENPA	PDSS1
CENPA	POLR2D
CENPA	PSMB2
CENPA	RBM38
CENPA	RRP1B
CENPA	SUV39H1
CENPA	SUV39H2
CENPA	TUBB
CENPA	XPOT
CENPA	ZNF695
CENPO	GTSE1
CENPO	ZNF367
CEP350	APC
CEP350	IPO9
CEP350	MDN1
CEP350	RAB3GAP2
CEP350	ROCK2
CEP55	CASP2
CEP55	GLRX3
CEP55	INCENP
CEP55	NOP2
CEP55	PDIA6
CEP55	ZNF367
CERCAM	SLC24A2
CERCAM	TGFB1I1
CERCAM	THBS2
CERCAM	TIMP3
CERCAM	lncRNA-LINC00702
CERCAM	lncRNA-RP11-863P13.3
CFL1	PFN1
CFLAR	MYCBP2
CGRRF1	TCTN1
CGRRF1	TMEM9B
CHAC2	CDCA8
CHAC2	PDSS1
CHD9	JMJD1C
CHD9	SHPRH
CHEK1	H2AFX
CHFR	DNMT3A
CHRAC1	MTBP
CHST11	COTL1
CHST11	FAM78A
CHST11	JAK3
CHST11	MCTP2
CHST11	MTHFD1L
CHST11	OPTN
CHST11	S1PR2
CHST15	GALNT10
CHST15	NEDD4
CHST15	RALGPS2
CHST3	ARHGAP21
CHST3	CORO1C
CHST3	CTTNBP2NL
CHST3	FAT1
CHST3	lncRNA-CECR7
CHSY3	ADAM12
CHSY3	ADAMTS14
CHSY3	DACT1
CHSY3	ITGA5
CHSY3	MXRA5
CHSY3	NUAK1
CHSY3	SERPINE1
CHURC1	lncRNA-RP11-50E11.3
CIRBP	lncRNA-HOXB-AS1
CIRBP	lncRNA-RP11-367J11.3
CIT	C16orf59
CIT	INCENP
CKAP5	CUL2
CKAP5	PRR11
CKAP5	YME1L1
CKS2	C16orf59
CKS2	MXD3
CKS2	PSPH
CLASP2	NR2C2
CLASP2	SLMAP
CLASP2	ZC3H6
CLCN5	ATP11C
CLCN5	B3GNT5
CLCN5	CCNE1
CLCN5	FAM135A
CLCN5	KPNA4
CLCN5	MRAS
CLCN5	MTHFD1L
CLCN5	S1PR2
CLCN5	SLC16A10
CLN6	ULK3
CMAS	ATL2
CMAS	GOLT1B
CMAS	PDSS1
CMAS	TMEFF1
CMBL	FAM174A
CMBL	LMX1B
CMBL	RAB26
CMBL	lncRNA-RP11-459E5.1
CNIH3	FGF1
CNIH3	LRRC15
CNIH3	UNC5B
CNIH3	lncRNA-RP11-417E7.2
CNN1	FGF1
CNN1	lncRNA-RP11-417E7.2
COIL	SLC35B1
COL15A1	AKAP2
COL15A1	ANK2
COL15A1	CCDC80
COL15A1	CRYBG3
COL15A1	FGF7
COL15A1	FOXO1
COL15A1	FYN
COL15A1	GAS1
COL15A1	GLI2
COL15A1	GSN
COL15A1	KCTD12
COL15A1	LATS2
COL15A1	LHFP
COL15A1	PALM2-AKAP2
COL15A1	PRDM1
COL15A1	PRICKLE1
COL15A1	RSPO3
COL15A1	SOX17
COL15A1	THSD7A
COL15A1	TSHZ3
COL15A1	ZEB2
COL3A1	ADAMTS7
COL3A1	C1QTNF6
COL3A1	CNIH3
COL3A1	DSE
COL3A1	FERMT2
COL3A1	GXYLT2
COL3A1	KDELC1
COL3A1	MFAP2
COL3A1	SVEP1
COL3A1	VCAN
COL3A1	lncRNA-RP5-952N6.1
COL3A1	lncRNA-TBX5-AS1
COL3A1	lncRNA-ZFHX4-AS1
COL4A1	GNAI1
COL6A3	ADAMTS7
COL6A3	MFAP2
COL8A1	ADAMTS7
COL8A1	DAB2
COL8A1	ISM1
COL8A1	KDELC1
COL8A1	KIF26B
COL8A1	KIRREL
COL8A1	LRCH2
COL8A1	MFAP2
COL8A1	SLC24A2
COL8A1	TGFB1I1
COL8A1	THBS2
COL8A1	lncRNA-CTC-297N7.11
COL8A1	lncRNA-MEG3
COL8A1	lncRNA-RP11-863P13.3
COMMD10	KIAA0141
COMMD10	lncRNA-CTC-228N24.3
COPS8	XRCC5
COPZ1	ARL1
COPZ1	ATP5G2
COPZ1	ATP6V1D
COPZ1	NDUFA2
COPZ1	RNF10
COPZ1	SPCS1
CORO1C	ADAM19
CORO1C	ADCY7
CORO1C	ARPC2
CORO1C	CCDC82
CORO1C	CPNE2
CORO1C	FAT1
CORO1C	PLS3
CORO1C	RNF145
CORO1C	TGFBI
CORO1C	YWHAH
CORO1C	ZNF124
CORO2B	CNN1
CORO2B	F2R
CORO2B	S1PR1
CORO2B	TAL1
COTL1	JAK3
COTL1	OPTN
COX17	H2AFJ
CPEB3	ACER2
CPEB3	DACH1
CPEB3	GALNT4
CPEB3	GCC2
CPEB3	TMEM87B
CPLX1	lncRNA-CTD-2547L24.4
CPNE2	CHST2
CPNE2	EPHA2
CPNE2	FABP5
CPNE8	ADCY7
CPNE8	CCDC82
CPNE8	SYDE1
CPNE8	lncRNA-AC011526.1
CRB3	GTF2F1
CREBL2	ATG2B
CREBL2	FBXL5
CREBL2	FOXA1
CRTAP	EBF1
CRTAP	HEG1
CRTAP	KANK2
CRTAP	LRP1
CRTAP	NDN
CRTAP	lncRNA-MAGI2-AS3
CRY2	CIRBP
CRYBG3	CCDC80
CRYBG3	GLI2
CRYBG3	MECOM
CRYBG3	PALMD
CRYBG3	PRICKLE1
CRYBG3	SLC1A3
CRYBG3	ZEB2
CSGALNACT1	ADAMTS9
CSNK1G1	ZNF678
CSNK2A2	MPP6
CTSB	HMOX1
CTTNBP2	NAV3
CTTNBP2NL	lncRNA-AC005682.5
CUL2	DCUN1D1
CUL2	YME1L1
CYBRD1	FRY
CYBRD1	MATN3
CYBRD1	PRICKLE2
CYBRD1	lncRNA-RP11-50E11.3
CYGB	CNRIP1
CYP1B1	CRYBG3
CYP1B1	FGF7
CYP1B1	PTGER4
CYP1B1	ZEB2
CYP20A1	lncRNA-RP3-329A5.8
CYP26B1	PPM1F
CYP7B1	lncRNA-CTD-2015G9.2
CYTH3	COL8A1
CYTH3	LRCH2
CYTH3	MFAP2
CYYR1	KIT
CYYR1	lncRNA-RP5-855F14.1
DAAM1	ZNF28
DAB2	KIRREL
DAB2	THBS2
DAB2	lncRNA-CTC-297N7.11
DAB2	lncRNA-MEG3
DAB2	lncRNA-RP11-686D22.4
DAB2	lncRNA-RP11-863P13.3
DACT1	MXRA5
DACT1	NDN
DAPK1	PLAGL1
DAPP1	IL21R
DAPP1	NMI
DAPP1	lncRNA-RP11-792D21.2
DAZAP1	BYSL
DAZAP1	TRMT61A
DAZAP1	ZMIZ2
DCAF13	NUDCD1
DCAF13	PTDSS1
DCAF15	ZSWIM4
DCBLD1	TMEM45A
DCLRE1B	MCM5
DCLRE1B	MSH2
DCLRE1B	SMC2
DCLRE1C	UPF3B
DCTN5	UBN1
DCUN1D1	MDN1
DDX17	PPP1R3E
DDX17	RBM6
DENND4B	SMG5
DEPDC1	NUDCD1
DEPDC1	POP1
DEPDC1	PTDSS1
DHTKD1	TBC1D7
DHX34	SRRT
DIAPH2	LDHB
DIAPH2	TLE4
DIAPH2	WWTR1
DIXDC1	AHNAK
DIXDC1	CYBRD1
DKC1	CCDC77
DKC1	LDHB
DKC1	PIF1
DKC1	SNRPA1
DMD	CCDC82
DMD	ID4
DMD	KIT
DMD	MPP6
DMD	NFIB
DMD	PLAGL1
DMD	PTCH1
DMD	PTX3
DMD	RBMS1
DMD	RPS6KA3
DMD	SACS
DMD	VIM
DMD	ZC3H12C
DMD	lncRNA-CTD-2013N24.2
DMD	lncRNA-RP11-189B4.6
DMD	lncRNA-RP11-536O18.2
DMD	lncRNA-RP5-855F14.1
DMXL1	FBXL17
DMXL1	FCHO2
DMXL1	IKZF5
DMXL1	UBR3
DMXL1	ZDHHC17
DNAJB11	BRIX1
DNAJB11	BYSL
DNAJB11	FAM58A
DNAJB11	MELK
DNAJB2	BBC3
DNAJC2	CKS2
DNAJC2	RBM17
DNMT1	LMNB2
DNMT3A	CLSPN
DNMT3A	CPSF3
DNMT3A	GTF3C2
DNMT3B	CPSF3
DNMT3B	DNMT3A
DNMT3B	GTF3C2
DNMT3B	KPNA2
DNMT3B	NUP205
DOCK4	HEG1
DOCK4	LY75
DOCK4	MAML2
DOCK4	RGL1
DOK3	KLHL6
DOK3	MYO1F
DOK3	POU2F2
DOT1L	HCFC1
DPY30	PFDN6
DPYD	ACVRL1
DPYD	ANK2
DPYD	CASP10
DPYD	CSF1
DPYD	FGL2
DPYD	HEG1
DPYD	lncRNA-RP11-572C15.6
DPYD	lncRNA-RP11-792D21.2
DPYD	lncRNA-WDR86-AS1
DPYSL3	ADAMTS7
DPYSL3	ARSB
DPYSL3	FSTL1
DPYSL3	KDELC1
DPYSL3	LOXL1
DPYSL3	MFAP2
DPYSL3	PCSK9
DPYSL3	PID1
DPYSL3	PTK7
DPYSL3	TPM2
DPYSL3	UBE2E3
DPYSL3	WISP1
DPYSL3	ZNF469
DSCC1	CENPH
DSE	AXL
DSE	lncRNA-TBX5-AS1
DST	ACVR1
DST	CHD9
DST	lncRNA-GNG12-AS1
DUSP7	ANXA1
DUSP7	CHST2
DUSP7	FABP5
DYNC1LI2	HSBP1
DYNLT1	VTA1
DYRK2	FOXN2
DYRK2	HIVEP2
DZIP1	ADAMTS3
DZIP1	ADCY7
DZIP1	CCDC82
DZIP1	CPNE8
DZIP1	DUSP7
DZIP1	FAM135A
DZIP1	FSTL1
DZIP1	FUT4
DZIP1	NMT2
DZIP1	PLS3
DZIP1	PTK7
DZIP1	RGL1
DZIP1	RNF145
DZIP1	SLC9A6
DZIP1	TPST1
E2F1	CENPO
E2F1	CHCHD3
E2F1	GTSE1
E2F1	ZNF367
E2F2	CCNF
E2F2	DCLRE1B
E2F2	KDM2B
E2F2	NCAPD2
E2F2	PDSS1
E2F2	PSMB2
E2F3	BEND3
E2F3	BYSL
E2F3	PIF1
E2F3	RNASEH1
E2F5	LAPTM4B
E2F7	CDCA4
E2F7	CDK2
E2F7	DNMT1
E2F7	RRM1
E2F7	SMC1A
E2F7	TDG
E2F7	UHRF1
EBF1	ALDH1A1
EBF1	DACT1
EBF1	EBF3
EBF1	ENPP2
EBF1	EPAS1
EBF1	FSTL1
EBF1	FYN
EBF1	ITM2A
EBF1	LRP1
EBF1	MAF
EBF1	NDN
EBF1	SYDE1
EBF1	TLL1
EBF1	ZFP36
EBF1	lncRNA-RP11-1024P17.1
EBF1	lncRNA-RP11-389C8.2
EBF3	FHL5
EBF3	GPRASP1
EBF3	NDN
EBF3	lncRNA-AL035610.1
EDC3	FEM1B
EDEM3	CD46
EDEM3	OTUD7B
EDEM3	RAB3GAP2
EDEM3	SCYL3
EEA1	ARID4A
EEA1	BMPR2
EEA1	CEP350
EEA1	DDX3X
EEA1	FAM160B1
EEA1	FCHO2
EEA1	PJA2
EEA1	SAMD8
EGFLAM	lncRNA-RP11-1024P17.1
EGFR	ROCK2
EGFR	SPRY2
EGFR	TSHZ2
EGR1	ARHGAP6
EGR1	lncRNA-RP11-1024P17.1
EGR2	ANK2
EGR2	CCDC80
EGR2	CRYBG3
EGR2	GLI2
EGR2	KCTD12
EGR2	PAPLN
EGR2	ZEB2
EHMT2	SRRT
EIF2S2	DEPDC1
EIF2S2	LAPTM4B
EIF2S2	NUDCD1
EIF2S2	PDSS1
EIF2S2	POP1
EIF4G2	ASCC3
EIF5A2	FAM126A
EIF5A2	PRICKLE1
EIF5A2	RAB23
EIF5A2	TPST1
ELF2	lncRNA-RP11-575L7.4
ELK3	AHNAK
ELK3	GIT2
ELK3	HEG1
ELK3	IGF1
ELK3	LRCH1
ELK3	LRP1
ELK3	PDGFD
ELK3	PLSCR4
ELK3	PLXNC1
ELK3	TCF4
ELK3	THSD7A
ELK3	TSHZ3
ELK3	ZCCHC24
ELK3	lncRNA-AC011526.1
ELMOD2	AFTPH
ELMOD2	CDS1
ELMOD2	KIAA0232
ELMOD2	PSEN1
ELMOD2	RBM47
ELMOD2	SLC35A3
ELMOD2	TMEM87B
ELMOD2	UEVLD
EMP1	C10orf10
EMP1	GLI2
EMP1	GSN
EN1	ADAMTS7
EN1	ARHGEF4
EN1	MFAP2
EN1	RBM17
ENAH	TAF5L
ENPP1	KRT18
ENPP1	LRTOMT
ENPP1	PRRT3
ENPP1	SLC22A5
ENPP1	SLC7A8
ENPP1	TMC5
ENPP2	CPNE8
ENPP2	EGFLAM
ENPP2	HEG1
ENPP2	MAF
ENPP2	RGL1
ENPP2	SLAMF7
ENPP2	TSHZ2
ENPP2	lncRNA-AC011526.1
ENPP2	lncRNA-CTA-134P22.2
ENPP2	lncRNA-MAGI2-AS3
ENPP2	lncRNA-RP11-1024P17.1
ENPP2	lncRNA-WDR86-AS1
EPB41L2	ADAMTS9
EPB41L2	CYP7B1
EPB41L2	MBNL3
EPB41L2	PRICKLE1
EPB41L2	PRKCA
EPB41L2	STAC
EPB41L2	TLE4
EPB41L2	WWTR1
EPB41L2	lncRNA-RP11-356I2.4
EPB41L2	lncRNA-RP6-99M1.2
EPC2	BMPR2
EPC2	CHD9
EPC2	PPTC7
EPC2	TET2
EPC2	VPS13A
EPCAM	CPSF3
ERBB3	CPEB3
ERBB3	KIAA0232
ERBB3	MAML3
ERBB3	RUNDC1
ERBB3	ZBTB7A
ERG	CDH11
ERG	FHL5
ERG	FLI1
ETS1	ADAM19
ETS1	ADAMTS3
ETS1	ADCY7
ETS1	CCDC82
ETS1	CYP1B1
ETS1	DOCK4
ETS1	ENPP2
ETS1	FAM126A
ETS1	JAZF1
ETS1	LCP1
ETS1	LY75
ETS1	MAML2
ETS1	PALM2-AKAP2
ETS1	PTGER4
ETS1	RNF145
ETS1	SLAMF7
ETS1	ZC3H12C
ETV6	lncRNA-TPT1-AS1
EZH2	CCNF
EZH2	E2F2
EZH2	KDM2B
EZH2	NCAPD2
EZH2	PDSS1
EZH2	PSMB2
EZH2	TET3
F11R	FAM189B
F2R	EGFLAM
F2R	PDE1B
F2R	PDGFD
F2R	RBMS3
F2R	S1PR1
F2R	TAL1
F2R	TBX15
F2R	lncRNA-AC011526.1
F2R	lncRNA-LINC00702
F2R	lncRNA-MAGI2-AS3
FAF2	COMMD10
FAM102A	lncRNA-CTD-2015H6.3
FAM120A	ITPR1
FAM126A	LY75
FAM126A	MAML2
FAM127B	TOMM5
FAM134A	SLC48A1
FAM134A	ZNF703
FAM134C	FAM134A
FAM134C	RAB5C
FAM134C	UBTF
FAM134C	ZNF446
FAM135A	AMOTL1
FAM135A	PDE3B
FAM135A	SLC9A6
FAM136A	ANP32B
FAM136A	BRIX1
FAM136A	DNAJB11
FAM136A	GPSM2
FAM136A	MELK
FAM136A	MSH2
FAM136A	NUDT5
FAM136A	SEH1L
FAM136A	SKP2
FAM136A	TIGD2
FAM13B	IKZF5
FAM13B	ITPR1
FAM160B1	BMPR2
FAM174A	CPLX1
FAM174A	LCMT2
FAM174A	SLC9A3R2
FAM189B	PDSS1
FAM189B	RPUSD3
FAM20B	SMG7
FAM72B	CCDC77
FAM78A	COTL1
FAM78A	IL15RA
FAM78A	JAK3
FAM83D	AURKB
FAM83D	CCNF
FAM83D	CDC25B
FAM83D	CDCA8
FAM83D	CENPA
FAM83D	E2F2
FAM83D	EZH2
FAM83D	LAPTM4B
FAM83D	NUP155
FAM83D	RRM2
FAM83D	SUV39H2
FAM83D	UCHL5
FAM84B	TP53INP1
FAM89A	ANXA1
FAM89A	FNDC4
FAM89A	MRAS
FAM89A	RGMA
FAM89A	TUBB6
FAM98A	ATP5C1
FAM98A	CPSF3
FAM98A	GMDS
FAM98A	TMEM45A
FBLN1	COL8A1
FBLN1	HEG1
FBLN1	KIAA1462
FBLN1	KIF26B
FBLN1	NDN
FBLN1	RECK
FBLN1	SLC24A2
FBLN1	TGFB1I1
FBLN1	THBS2
FBLN1	ZFPM2
FBLN1	lncRNA-RP11-572C15.6
FBLN1	lncRNA-RP11-863P13.3
FBLN5	lncRNA-RP11-1024P17.1
FBXL17	LRBA
FBXL17	TRIM23
FBXL19	AXIN1
FBXL19	ZNF48
FBXL19	ZNF598
FBXL3	DIXDC1
FBXL3	NHLRC3
FBXL5	C5orf30
FCHO2	ARID4A
FCHO2	FBXL17
FCHO2	ZDHHC17
FCRLA	LPXN
FCRLA	PAPLN
FCRLA	SLC1A3
FCRLA	SPOCK2
FCRLA	ZEB2
FEM1B	ZNF609
FERMT1	ADAMTS3
FERMT1	AMOTL1
FERMT2	C1QTNF6
FERMT2	DSE
FERMT2	GXYLT2
FERMT2	TNS1
FERMT2	lncRNA-TBX5-AS1
FERMT2	lncRNA-ZFHX4-AS1
FGF1	CYGB
FGF1	LOXL1
FGF1	WISP1
FGF1	lncRNA-LINC00922
FGF1	lncRNA-RP11-417E7.2
FGF7	CCDC80
FGF7	CRYBG3
FGF7	EGR2
FGF7	EMP1
FGF7	FYN
FGF7	GAS1
FGF7	GLI2
FGF7	HGF
FGF7	KCTD12
FGF7	LATS2
FGF7	LHFP
FGF7	LHFPL2
FGF7	PALM2-AKAP2
FGF7	PLCL2
FGF7	SLC1A3
FGF7	SOX17
FGF7	THSD7A
FGF7	TSHZ3
FGF7	ZEB1
FGF7	ZEB2
FGF7	lncRNA-RP5-1052I5.1
FGL2	DAB2
FGL2	S1PR1
FGL2	lncRNA-RP11-572C15.6
FGL2	lncRNA-RP5-1028K7.2
FMNL2	RELT
FMNL2	TMEFF1
FMNL2	TTYH3
FMNL2	lncRNA-CTD-3080F16.3
FMNL2	lncRNA-RP11-31F15.1
FN1	NDN
FN1	PPFIBP1
FN1	lncRNA-RP11-14D22.1
FNBP4	LENG8
FNDC3A	GCC2
FNDC3A	ZNF678
FNDC4	TUBB6
FNDC4	lncRNA-AC005682.5
FNTB	PRR15
FNTB	ZFYVE21
FOXA1	C9orf64
FOXA1	CACNA2D2
FOXA1	FAM102A
FOXA1	P2RX4
FOXA1	PRICKLE2
FOXA1	SEC16A
FOXA1	SLC39A6
FOXA1	SLC48A1
FOXA1	SRCIN1
FOXA1	TAOK2
FOXA1	TMBIM6
FOXA1	TRIM3
FOXA1	ZNF385A
FOXA1	ZNF446
FOXA1	lncRNA-RP11-1252I4.2
FOXA1	lncRNA-RP11-624L4.1
FOXN2	ADCY7
FOXN2	CCDC82
FOXN2	CPNE8
FOXN2	EHBP1
FOXN2	NCK1
FOXN2	NMT2
FOXN2	PALM2-AKAP2
FOXN2	SOS1
FOXN2	TAP2
FOXN2	ZC3H12C
FOXN2	lncRNA-RP11-31F15.1
FOXN3	AKAP2
FOXN3	KCTD12
FOXN3	LATS2
FOXN3	LHFPL2
FOXN3	PALM2-AKAP2
FOXN3	RSPO3
FOXN3	THSD7A
FOXN3	ZEB2
FOXO1	CCDC80
FOXO1	CRYBG3
FOXO1	EGR2
FOXO1	FGF7
FOXO1	GAS1
FOXO1	GLI2
FOXO1	LATS2
FOXO1	LHFP
FOXO1	NFATC2
FOXO1	PCSK5
FOXO1	RSPO3
FOXO1	TSHZ3
FOXO1	WISP1
FOXO1	ZEB2
FOXRED1	SLC37A4
FRMD6	PLSCR4
FRMD6	PRICKLE2
FRMD6	SLC24A2
FSTL1	CDO1
FSTL1	NDN
FSTL1	SYDE1
FSTL1	WISP1
FSTL1	ZNF469
FSTL1	lncRNA-MAGI2-AS3
FUT4	ACTR3
FUT4	ADAMTS3
FUT4	ADCY7
FUT4	ATP11C
FUT4	CCDC82
FUT4	CORO1C
FUT4	CPNE8
FUT4	LCP1
FUT4	NMT2
FUT4	RGL1
FUT4	RNF145
FUT4	TSPAN33
FUT8	CACNA2D2
FUT8	lncRNA-RP11-624L4.1
FYCO1	AFF1
FYCO1	AHNAK
FYCO1	GALNT10
FYCO1	KIAA0040
FYCO1	LIMA1
FYCO1	LRIG1
FYCO1	PAFAH2
FYCO1	PRICKLE2
FYCO1	RALGPS2
FYCO1	SLC16A6
FYCO1	SPOPL
FYN	ADCY7
FYN	ALDH1A1
FYN	CCDC80
FYN	CHST2
FYN	CPNE2
FYN	CRYBG3
FYN	FCRLA
FYN	ITM2A
FYN	LPXN
FYN	MAF
FYN	MAPRE2
FYN	SLC1A3
FYN	ZEB2
FYN	lncRNA-MIAT
FYN	lncRNA-RP11-389C8.2
FZD4	ARHGAP6
FZD4	ATP1A2
FZD4	CORO2B
FZD4	CYBRD1
FZD4	S1PR1
FZD7	lncRNA-RP11-189B4.6
GABPB2	BLZF1
GADD45B	PHLDA3
GALNT10	AHNAK
GALNT10	CYBRD1
GALNT10	FOXA1
GALNT10	KIAA0232
GALNT10	MAGI3
GALNT10	MATN3
GALNT10	NTN4
GALNT10	PRICKLE2
GALNT10	SPOPL
GALNT10	TBC1D2
GALNT10	TMEM127
GALNT10	lncRNA-RP3-405J10.3
GALNT4	P2RX4
GALNT4	PKIB
GALNT4	RALGPS2
GALNT4	SPOPL
GALNT4	TMEM87B
GALNT7	ATP8B1
GALNT7	FRY
GALNT7	RNF103
GALNT7	XBP1
GAS1	CCDC80
GAS1	EMP1
GAS1	GLI2
GAS1	GSN
GAS1	KCTD12
GAS1	PRICKLE1
GAS1	TMEM130
GAS1	ZEB2
GCC2	ATG2B
GCC2	HERC3
GCC2	INO80
GCC2	ITPR1
GCC2	TMEM87B
GCC2	ZNF678
GEMIN7	AP2S1
GEMIN7	TIMM17B
GIPC1	MBD3
GIPC1	SH3GL1
GLI2	PAPLN
GLI2	TMEM130
GMIP	FAM78A
GNAI3	GPN1
GNPTG	CHMP2A
GOLGA5	CPSF2
GOLPH3L	C1orf56
GOLT1B	ERGIC2
GPD1L	FBXL17
GPD1L	LRBA
GPD1L	VIPR1
GPM6B	ARHGEF4
GPM6B	FAT1
GPM6B	SLC43A3
GPM6B	TRDMT1
GPM6B	ZC4H2
GPM6B	lncRNA-GS1-24F4.2
GPSM2	BLM
GPSM2	MELK
GPSM2	MSH2
GPSM2	NUF2
GPSM2	SKP2
GPSM2	SLBP
GPX8	FGF1
GPX8	LRRC15
GPX8	PCSK5
GPX8	TLL1
GPX8	WISP1
GPX8	ZFHX4
GPX8	lncRNA-MAGI2-AS3
GPX8	lncRNA-RP11-417E7.2
GRAMD3	ZNF521
GSK3A	CNOT3
GSN	GLI2
GSN	SOX17
GSN	lncRNA-RP5-1052I5.1
GSS	H2AFJ
GTDC1	LDHB
GTDC1	QKI
GTDC1	TLE4
GTDC1	UBE2E2
GTF3C2	CPSF3
GTPBP4	NOP58
GXYLT2	ADAMTS7
GXYLT2	C1QTNF6
GXYLT2	KDELC1
GXYLT2	MFAP2
GXYLT2	lncRNA-RP5-952N6.1
GXYLT2	lncRNA-TBX5-AS1
GXYLT2	lncRNA-ZFHX4-AS1
H2AFZ	CENPH
H2AFZ	DSCC1
HABP4	PRNP
HAUS8	C16orf59
HAUS8	CKS2
HAUS8	MXD3
HAUS8	RBM17
HAUS8	SFPQ
HCFC2	AKAP11
HCFC2	BMPR2
HEATR5B	HECTD1
HEATR5B	SHPRH
HECA	CCDC82
HECA	NCK1
HECA	PLAGL1
HECTD1	SHPRH
HEG1	ALDH1A1
HEG1	CPNE8
HEG1	FN1
HEG1	ITM2A
HEG1	KIAA1462
HEG1	KIF26B
HEG1	PDGFD
HEG1	RGL1
HEG1	TPST1
HEG1	lncRNA-AC011526.1
HEG1	lncRNA-MAGI2-AS3
HEG1	lncRNA-RP11-1024P17.1
HEG1	lncRNA-RP11-389C8.2
HEG1	lncRNA-RP11-572C15.6
HELLS	CCDC138
HERC3	ATG2B
HGF	CDH11
HGF	FHL5
HGF	SLC18A2
HIPK3	PPP4R2
HLA-E	MX2
HMGA1	SNRPC
HMGA1	TUBB
HMGB2	GPSM2
HMGB2	HMGN2
HMGB2	NUF2
HMGB2	PTTG1
HN1	ATP5C1
HN1	CDCA4
HN1	SFPQ
HN1	SNRPC
HN1	TBC1D7
HNRNPA2B1	H2AFZ
HNRNPA2B1	PTMA
HNRNPAB	CKS2
HNRNPAB	MXD3
HNRNPC	SNRPF
HNRNPL	C6orf136
HNRNPL	ELAVL1
HNRNPL	HMGB2
HNRNPL	HNRNPA2B1
HNRNPL	PTMA
HNRNPL	PTTG1
HOOK1	ZNF664
HOXA1	CYYR1
HOXA1	FYN
HOXA1	RNF145
HPDL	DSCC1
HPRT1	CKS2
HS3ST3A1	DACT1
HS3ST3A1	FN1
HS3ST3A1	FSTL1
HS3ST3A1	NDN
HS3ST3A1	SYDE1
HSD17B11	CASP10
HSD17B11	CAV1
HSD17B11	CHST7
HSD17B11	CORO2B
HSD17B11	F2R
HSD17B11	FGL2
HSD17B11	FZD4
HSD17B11	S1PR1
HSPE1	ATP5C1
HSPE1	TALDO1
HTATIP2	ATP5C1
HTATIP2	TALDO1
HUWE1	ATP2C1
HUWE1	CLSPN
HUWE1	NCAPD3
HUWE1	NUP205
ICA1	C1orf56
ID4	CYYR1
ID4	KIT
ID4	PTX3
ID4	lncRNA-AC005152.2
ID4	lncRNA-CTD-2013N24.2
ID4	lncRNA-RP11-189B4.6
ID4	lncRNA-RP11-536O18.2
ID4	lncRNA-RP4-617C6.1
ID4	lncRNA-RP5-855F14.1
IFRD1	BRIX1
IFRD1	NUP205
IFRD1	ZNF124
IGF1	EBF3
IGF1	PDGFD
IGF1	PTPRM
IGF1	ZCCHC24
IGF1R	CACNA2D2
IGF1R	CARD10
IGF1R	FOXA1
IGF1R	RBM47
IGF1R	SLC39A6
IGF2BP2	PRICKLE1
IGF2BP2	SLC9A6
IL15RA	MX2
IL21R	lncRNA-RP11-792D21.2
IL7	ADCY7
IL7	CCDC82
IL7	ENPP2
IL7	FYN
IL7	MS4A1
ILDR1	H2AFJ
ILDR1	ZNF703
ILF2	GDI2
ILF3	DNMT3A
ILF3	GTPBP3
IMPA2	IRAK1
INO80	lncRNA-RP11-464F9.1
INTU	MBD5
IPO7	LRPPRC
IPO7	XPO1
IPO9	PRR11
IPO9	SAP130
IREB2	APC
IREB2	ATP2A2
IREB2	DCUN1D1
IREB2	PIAS1
IREB2	USP37
IRF1	TBC1D10C
IRS1	CTTNBP2
IRS1	KCTD3
IRS1	KIAA0141
ISM1	DAB2
ISM1	EHD3
ISM1	KIRREL
ISM1	SLC24A2
ISM1	TGFB1I1
ISM1	THBS2
ISM1	lncRNA-CTC-297N7.11
ISM1	lncRNA-MEG3
ISM1	lncRNA-RP11-863P13.3
ITGA11	KIF26B
ITGA11	PRKG1
ITGA11	SERPINH1
ITGA5	MMP19
ITGA5	MXRA5
ITGA5	SERPINE1
ITGA5	TPM4
ITGA5	TUBB6
ITGB1	ADAMTS7
ITGB1	KDELC1
ITM2A	ALDH1A1
ITM2A	KL
ITM2A	NDN
ITM2A	lncRNA-MAGI2-AS3
ITM2A	lncRNA-RP11-1024P17.1
ITM2A	lncRNA-RP11-389C8.2
ITM2A	lncRNA-RP11-820L6.1
ITPR1	ATG2B
ITPR1	C9orf64
ITPR1	DACH1
ITPR1	FOXA1
ITPR1	FRY
ITPRIPL2	GOLM1
ITPRIPL2	TMC5
JAK1	LEPROT
JMJD1C	SHPRH
JMJD8	TBX6
JMJD8	lncRNA-SRRM2-AS1
JUNB	GADD45B
KANK2	ARHGAP6
KANK2	LRCH2
KANK2	PHLDB1
KAT2B	XRN1
KCNH1	RALGPS2
KCNH1	RBM47
KCNH1	SLC7A8
KCNH1	XBP1
KCNH1	lncRNA-LINC00504
KCNJ2	ZEB2
KCNJ3	CA12
KCNJ3	CPLX1
KCNJ3	LCMT2
KCNJ3	LMX1B
KCNJ3	XBP1
KCTD12	CCDC80
KCTD12	GLI2
KCTD12	PAPLN
KCTD12	SLC1A3
KCTD12	SPOCK2
KCTD12	TBX15
KCTD12	ZEB2
KCTD12	lncRNA-AC011526.1
KCTD3	MAPT
KCTD3	lncRNA-RP11-321G12.1
KDELC1	ADAMTS7
KDELC1	COL6A3
KDELC1	MFAP2
KDM1B	ASCC3
KDM1B	ATL2
KDM1B	MLXIP
KDM1B	PDCD11
KDM1B	RRP1B
KDM1B	SMURF2
KDM1B	SUV39H2
KDM1B	TET3
KDM2B	NCAPD2
KDM2B	PDCD11
KDM4B	CIRBP
KDM4B	NECAB3
KDM4B	PATZ1
KDM4B	REPS2
KHSRP	RAVER1
KIAA0040	C9orf64
KIAA0040	DHCR24
KIAA0040	FOXA1
KIAA0040	GALNT10
KIAA0040	PRICKLE2
KIAA0040	PRR15
KIAA0040	TBC1D9
KIAA0040	ZBTB7A
KIAA0040	ZNF385A
KIAA0040	lncRNA-HOXB-AS1
KIAA0141	MAPT
KIAA0141	lncRNA-RP11-321G12.1
KIAA0232	ATG2B
KIAA0232	C9orf64
KIAA0232	FBXL5
KIAA0232	FOXA1
KIAA0232	FRYL
KIAA0232	KCNH1
KIAA0232	KDM4B
KIAA0232	RALGPS2
KIAA0232	SEC16A
KIAA0232	SLC35A3
KIAA0232	SPOPL
KIAA0232	TMBIM6
KIAA0232	TMEM87B
KIAA0232	TRIM3
KIAA0232	UEVLD
KIAA0232	XBP1
KIAA0232	ZDHHC17
KIAA0232	lncRNA-RP11-50E11.3
KIAA0319L	FAM120A
KIAA0319L	KDM4B
KIAA0319L	TMEM87B
KIAA0391	GNPNAT1
KIAA0907	CLK2
KIAA0907	HCN3
KIAA0907	lncRNA-RP11-206L10.9
KIAA1462	CPNE8
KIAA1462	FN1
KIAA1462	lncRNA-AC011526.1
KIAA1462	lncRNA-RP11-572C15.6
KIF11	C4orf46
KIF11	FAM72B
KIF11	INCENP
KIF11	NUP188
KIF11	R3HDM1
KIF11	SCLT1
KIF11	SKP2
KIF14	SHCBP1
KIF14	UCHL5
KIF17	SOX17
KIF18B	CNIH2
KIF1B	ARHGAP21
KIF1B	E2F2
KIF1B	KDM1B
KIF1B	NAA15
KIF1B	PDCD11
KIF1B	SUV39H2
KIF1B	ZNF507
KIF26B	COL6A3
KIF26B	FN1
KIF26B	KIAA1462
KIF26B	lncRNA-RP11-572C15.6
KIRREL	THBS2
KIRREL	lncRNA-CTC-297N7.11
KIT	PTX3
KIT	lncRNA-RP5-855F14.1
KL	ALDH1A1
KL	lncRNA-RP11-1024P17.1
KL	lncRNA-RP11-389C8.2
KL	lncRNA-RP11-820L6.1
KLF2	LMO2
KLF4	KLF3
KLHL29	CNRIP1
KLHL6	CD300LF
KLHL6	FUT4
KLHL6	GMIP
KLHL6	MYO1F
KLHL6	SIT1
KLHL6	TNFRSF1B
KLHL6	WARS
KPNA2	CLSPN
KPNA2	CPSF3
KPNA2	DNMT3A
KPNA2	WDR12
KPNA4	ATP11C
KPNA4	ZNF695
KRT18	lncRNA-RP11-321G12.1
LAMA1	DACT1
LAMP3	CD48
LAMP3	MS4A1
LAPTM4B	PDSS1
LATS2	ANK2
LATS2	CCDC80
LATS2	EGR2
LATS2	GAS1
LATS2	GLI2
LATS2	GSN
LATS2	KCTD12
LATS2	LHFPL2
LATS2	WISP1
LATS2	ZEB2
LATS2	ZNF469
LCMT2	ATP8B1
LCMT2	CPLX1
LCP1	DAPP1
LCP1	IL21R
LCP1	LY75
LCP1	NMI
LCP1	PTGER4
LCP1	SLAMF7
LDHB	ADAT2
LDHB	CYP7B1
LDHB	HPDL
LDHB	LPIN1
LDHB	TIMM8A
LDHB	UBE2E2
LDHB	lncRNA-CTD-2015G9.2
LDHB	lncRNA-RP11-356I2.4
LEPROT	HIPK3
LEPROT	KIRREL
LEPROT	PPP4R2
LEPROT	UEVLD
LEPROT	lncRNA-CTC-297N7.11
LEPROT	lncRNA-RP11-572C15.6
LHFP	CCDC80
LHFP	CRYBG3
LHFP	GAS1
LHFP	GLI2
LHFP	GSN
LHFP	HGF
LHFP	KCTD12
LHFP	KIF17
LHFP	PALMD
LHFP	SOX17
LHFP	THSD7A
LHFP	TMEM130
LHFP	TSHZ3
LHFP	ZEB2
LHFPL2	CCDC80
LHFPL2	CYP7B1
LHFPL2	GAS1
LHFPL2	KCTD12
LHFPL2	SLC1A3
LHFPL2	WWTR1
LHFPL2	ZEB2
LIMA1	ACER2
LIMA1	AFF1
LIMA1	AHNAK
LIMA1	C5orf30
LIMA1	C9orf64
LIMA1	CHST15
LIMA1	CRY2
LIMA1	CYBRD1
LIMA1	FBXL5
LIMA1	FOXA1
LIMA1	GALNT10
LIMA1	GALNT4
LIMA1	ITPR1
LIMA1	KIAA0040
LIMA1	KIAA0232
LIMA1	KRT18
LIMA1	MATN3
LIMA1	NEDD4
LIMA1	PRICKLE2
LIMA1	PRR15
LIMA1	RUNDC1
LIMA1	SEPT8
LIMA1	SLC7A8
LIMA1	SPOPL
LIMA1	SYT9
LIMA1	TMBIM6
LIMA1	TMC5
LIMA1	TMEM127
LIMA1	TRIM3
LIMA1	TSPAN15
LIMA1	WFS1
LIMA1	lncRNA-RP11-50E11.3
LIMA1	lncRNA-RP3-405J10.3
LIMD2	CD300LF
LIMD2	DOK3
LIMD2	FUT4
LIMD2	GMIP
LIMD2	KLHL6
LIMD2	MYO1F
LIMD2	NPL
LIMD2	POU2F2
LIMD2	SIT1
LIMD2	TNFRSF1B
LIMD2	WARS
LIMK1	WDR91
LIN9	MTBP
LIX1L	ADAMTS3
LMX1B	ABLIM3
LMX1B	CACNA1D
LMX1B	CASZ1
LMX1B	CPLX1
LMX1B	FAM174A
LMX1B	RAB26
LNX2	FBXL17
LNX2	LRBA
LOXL1	CYGB
LOXL1	FSTL1
LOXL1	PHLDA3
[truncated: 2,116 more rows]

## Sheet: KIRC_miRNA_RNA_interactions
miRNA	RNA
hsa-miR-135b-5p	FAM107B
hsa-miR-130a-3p	FAM107B
hsa-miR-200c-3p	FAM107B
hsa-miR-181c-5p	FAM107B
hsa-miR-130b-3p	FAM107B
hsa-miR-590-5p	FAM107B
hsa-miR-199a-5p	FAM107B
hsa-let-7a-3p	FAM107B
hsa-miR-106b-5p	GTDC1
hsa-miR-20b-5p	GTDC1
hsa-miR-500b-5p	GTDC1
hsa-miR-30b-5p	GTDC1
hsa-miR-532-5p	GTDC1
hsa-miR-206	GTDC1
hsa-miR-211-5p	GTDC1
hsa-miR-194-5p	GTDC1
hsa-miR-130a-3p	RAB2A
hsa-miR-192-5p	RAB2A
hsa-miR-19a-3p	RAB2A
hsa-miR-23a-3p	RAB2A
hsa-let-7a-3p	RAB2A
hsa-miR-455-5p	RAB2A
hsa-miR-320d	RAB2A
hsa-miR-23a-3p	SEPHS1
hsa-miR-150-5p	SEPHS1
hsa-miR-155-5p	SEPHS1
hsa-miR-30b-5p	SEPHS1
hsa-miR-144-3p	SEPHS1
hsa-miR-129-5p	SEPHS1
hsa-miR-30c-5p	IER5
hsa-miR-192-5p	IER5
hsa-miR-200c-3p	STARD3NL
hsa-miR-181c-5p	STARD3NL
hsa-miR-106b-5p	STARD3NL
hsa-miR-183-5p	STARD3NL
hsa-miR-125b-5p	SLC39A9
hsa-miR-155-5p	SLC39A9
hsa-miR-130b-3p	SLC39A9
hsa-miR-146a-5p	SLC39A9
hsa-miR-106b-5p	SLC39A9
hsa-miR-31-5p	SLC39A9
hsa-let-7b-5p	B4GALT7
hsa-miR-338-3p	B4GALT7
hsa-miR-26a-5p	RCN1
hsa-miR-26b-5p	RCN1
hsa-miR-599	RCN1
hsa-miR-23c	RCN1
hsa-miR-16-5p	RCN1
hsa-miR-26b-5p	CDK13
hsa-let-7f-5p	MNT
hsa-let-7c-5p	YIPF1
hsa-let-7f-5p	PRSS22
hsa-miR-9-5p	ALDH3A2
hsa-miR-130a-3p	ALDH3A2
hsa-miR-181c-5p	ALDH3A2
hsa-miR-130b-3p	ALDH3A2
hsa-miR-590-3p	ALDH3A2
hsa-let-7i-5p	ALKBH1
hsa-miR-200a-3p	NID2
hsa-miR-29a-3p	NID2
hsa-miR-142-5p	NID2
hsa-miR-214-3p	CBX5
hsa-miR-18a-5p	CBX5
hsa-miR-195-5p	CBX5
hsa-miR-10a-5p	CBX5
hsa-let-7g-5p	CBX5
hsa-miR-29a-3p	CBX5
hsa-miR-31-5p	CBX5
hsa-miR-23c	CBX5
hsa-miR-342-3p	CBX5
hsa-miR-28-5p	CBX5
hsa-miR-153-3p	CBX5
hsa-miR-138-5p	CBX5
hsa-miR-200a-5p	WISP2
hsa-let-7a-5p	WISP2
hsa-miR-185-5p	WISP2
hsa-miR-200a-3p	HMGXB4
hsa-miR-144-3p	HMGXB4
hsa-let-7c-5p	HMGXB4
hsa-miR-200c-3p	TGFBR3
hsa-miR-21-5p	TGFBR3
hsa-miR-590-3p	TGFBR3
hsa-let-7f-5p	MZF1
hsa-let-7f-5p	SEMA4G
hsa-miR-181a-5p	SEMA4G
hsa-miR-130a-3p	SPTLC2
hsa-miR-106b-5p	SPTLC2
hsa-miR-199a-5p	IL2RB
hsa-let-7e-5p	IL2RB
hsa-miR-874-3p	IL2RB
hsa-miR-30c-5p	VCL
hsa-miR-497-5p	VCL
hsa-miR-33b-5p	VCL
hsa-miR-142-3p	VCL
hsa-miR-128-3p	VCL
hsa-miR-30a-5p	VCL
hsa-miR-106b-5p	VCL
hsa-miR-455-5p	VCL
hsa-miR-25-3p	VCL
hsa-let-7i-5p	CDC34
hsa-miR-194-5p	CMTM6
hsa-miR-19a-3p	CPA4
hsa-miR-27b-3p	CPA4
hsa-miR-455-5p	CPA4
hsa-let-7c-5p	CPA4
hsa-miR-129-1-3p	PAG1
hsa-miR-130a-3p	WASL
hsa-miR-18a-5p	WASL
hsa-miR-130b-3p	WASL
hsa-miR-106b-5p	WASL
hsa-miR-142-3p	PXMP4
hsa-miR-454-3p	PXMP4
hsa-miR-130a-3p	PXMP4
hsa-miR-122-5p	PXMP4
hsa-miR-200b-3p	CDKN1B
hsa-miR-34a-5p	CDKN1B
hsa-miR-148b-3p	ELK3
hsa-miR-365a-3p	ELK3
hsa-miR-106b-5p	ELK3
hsa-miR-183-5p	ELK3
hsa-miR-30b-5p	ELK3
hsa-miR-186-5p	GSR
hsa-miR-181a-5p	GSR
hsa-miR-26a-5p	GSR
hsa-miR-193a-3p	GSR
hsa-miR-181c-5p	GSR
hsa-let-7b-5p	GSR
hsa-miR-500b-5p	GSR
hsa-miR-130a-3p	MLEC
hsa-miR-31-5p	MLEC
hsa-miR-181c-5p	MLEC
hsa-miR-125a-5p	RUFY3
hsa-miR-26b-5p	RUFY3
hsa-let-7b-5p	RUFY3
hsa-miR-206	RUFY3
hsa-miR-142-3p	TBC1D13
hsa-miR-590-5p	RNF125
hsa-miR-129-1-3p	RNF125
hsa-miR-101-3p	SIX4
hsa-miR-194-5p	SIX4
hsa-miR-15a-5p	SIX4
hsa-miR-30a-5p	SIX4
hsa-let-7f-5p	SIX4
hsa-miR-155-5p	PPP2CB
hsa-miR-590-3p	PPP2CB
hsa-miR-194-5p	KRR1
hsa-miR-365b-3p	KRR1
hsa-miR-142-5p	KRR1
hsa-miR-192-5p	LRRC59
hsa-miR-211-5p	LRRC59
hsa-miR-181c-5p	LRRC59
hsa-let-7c-5p	LRRC59
hsa-miR-146b-5p	ARHGEF7
hsa-miR-214-3p	DUSP16
hsa-miR-106b-5p	ZBTB24
hsa-miR-429	GOSR2
hsa-miR-18a-5p	GOSR2
hsa-miR-27b-3p	GOSR2
hsa-miR-181b-5p	DTX4
hsa-let-7g-5p	DTX4
hsa-miR-29a-3p	DTX4
hsa-miR-128-3p	DTX4
hsa-miR-125a-5p	DTX4
hsa-miR-27b-3p	DTX4
hsa-miR-200b-3p	FAM83D
hsa-miR-429	FAM83D
hsa-miR-101-3p	FAM83D
hsa-miR-186-5p	FAM83D
hsa-miR-30a-3p	COL1A1
hsa-miR-532-3p	COL1A1
hsa-miR-192-5p	SLC7A6
hsa-miR-26b-5p	SLC7A6
hsa-miR-149-5p	SLC7A6
hsa-let-7c-5p	SLC7A6
hsa-let-7b-5p	SLC7A6
hsa-miR-206	SLC7A6
hsa-miR-1-3p	SLC7A6
hsa-miR-34a-5p	SLC7A6
hsa-miR-132-3p	HINT3
hsa-miR-23a-3p	HINT3
hsa-miR-211-5p	DUSP4
hsa-miR-320c	DUSP4
hsa-let-7e-5p	DUSP4
hsa-let-7c-5p	DUSP4
hsa-let-7b-5p	TNFSF9
hsa-miR-30b-5p	TNFSF9
hsa-miR-431-5p	EGLN3
hsa-miR-193a-3p	EGLN3
hsa-miR-149-5p	EGLN3
hsa-miR-106b-5p	EGLN3
hsa-miR-31-5p	EGLN3
hsa-miR-129-1-3p	EGLN3
hsa-miR-122-5p	RALY
hsa-miR-34a-5p	MED28
hsa-miR-192-5p	MED28
hsa-let-7i-5p	MED28
hsa-miR-21-5p	MED28
hsa-miR-34a-5p	ZNF10
hsa-miR-365a-3p	DENND1B
hsa-miR-195-5p	DENND1B
hsa-miR-142-3p	FZD3
hsa-miR-365b-3p	FZD3
hsa-miR-146b-5p	JAG1
hsa-miR-374b-5p	JAG1
hsa-miR-199a-5p	SLC35F5
hsa-miR-708-5p	SLC35F5
hsa-miR-155-5p	SLC35F5
hsa-let-7b-5p	SLC35F5
hsa-miR-146a-5p	SLC35F5
hsa-miR-590-5p	SLC35F5
hsa-miR-590-3p	SLC35F5
hsa-miR-106b-5p	SLC35F5
hsa-miR-21-5p	SNX4
hsa-miR-155-5p	SNX4
hsa-miR-590-3p	SNX4
hsa-miR-29a-3p	SNX4
hsa-miR-31-5p	SNX4
hsa-miR-200c-3p	TNFSF10
hsa-miR-185-5p	NKTR
hsa-miR-363-3p	NKTR
hsa-miR-194-5p	SMARCC1
hsa-miR-23a-3p	SMARCC1
hsa-let-7e-5p	C17orf53
hsa-let-7c-5p	C17orf53
hsa-miR-200c-3p	SLC39A14
hsa-miR-199a-3p	RNF114
hsa-miR-497-5p	RNF114
hsa-miR-142-3p	PLEKHA3
hsa-miR-181c-5p	RDH10
hsa-miR-497-5p	PLAGL2
hsa-let-7i-5p	KIAA0391
hsa-let-7g-5p	KIAA0391
hsa-let-7c-5p	NUMBL
hsa-miR-125a-5p	NUMBL
hsa-miR-200a-3p	NUMBL
hsa-let-7e-5p	NUMBL
hsa-miR-195-5p	XPO7
hsa-miR-122-5p	PRLR
hsa-let-7b-5p	PRLR
hsa-miR-181c-5p	PRLR
hsa-miR-135b-5p	PRLR
hsa-miR-125b-5p	KHNYN
hsa-let-7g-5p	KHNYN
hsa-miR-378a-5p	KHNYN
hsa-miR-874-3p	KHNYN
hsa-miR-181c-5p	GLRX
hsa-miR-9-5p	ZSWIM6
hsa-miR-378c	ZSWIM6
hsa-miR-125b-5p	ZSWIM6
hsa-miR-454-3p	ZSWIM6
hsa-miR-21-5p	ZSWIM6
hsa-miR-320c	ZSWIM6
hsa-miR-26b-5p	ZSWIM6
hsa-let-7b-5p	ZSWIM6
hsa-miR-30a-3p	ZSWIM6
hsa-miR-875-5p	ZSWIM6
hsa-miR-760	ZSWIM6
hsa-miR-194-5p	CALU
hsa-miR-122-5p	CALU
hsa-miR-10b-5p	CALU
hsa-miR-30a-5p	CALU
hsa-miR-30b-5p	CALU
hsa-miR-27b-3p	CALU
hsa-miR-200a-3p	CALU
hsa-miR-142-3p	ACVR2A
hsa-miR-155-5p	ACVR2A
hsa-miR-183-5p	ACVR2A
hsa-miR-21-5p	ACVR2A
hsa-miR-142-3p	LRRC17
hsa-miR-30a-5p	LRRC17
hsa-miR-200a-3p	TTL
hsa-miR-101-3p	TTL
hsa-miR-210-3p	TTL
hsa-miR-192-5p	TTL
hsa-miR-211-5p	TTL
hsa-miR-497-5p	TTL
hsa-let-7c-5p	TTL
hsa-miR-27b-3p	TTL
hsa-miR-429	PRKAB2
hsa-miR-142-3p	PRKAB2
hsa-miR-185-5p	PRKAB2
hsa-miR-106b-5p	PRKAB2
hsa-miR-133a-3p	DHDDS
hsa-miR-30c-5p	PNKD
hsa-miR-454-3p	PNKD
hsa-let-7e-5p	PNKD
hsa-let-7b-5p	PNKD
hsa-miR-93-5p	PNKD
hsa-miR-27b-3p	PNKD
hsa-miR-20b-5p	PNKD
hsa-miR-192-5p	LRRFIP1
hsa-miR-142-3p	RNF11
hsa-miR-130b-3p	RNF11
hsa-miR-106b-5p	RNF11
hsa-miR-142-3p	TMOD2
hsa-miR-142-5p	CAPN7
hsa-miR-144-3p	CAPN7
hsa-miR-149-5p	CAPN7
hsa-miR-125b-5p	ATXN1
hsa-miR-18a-5p	ATXN1
hsa-miR-374b-5p	AHR
hsa-miR-194-5p	PRDM2
hsa-miR-122-5p	STRADA
hsa-miR-125a-5p	STRADA
hsa-miR-200a-3p	PPP3R1
hsa-let-7c-5p	PPP3R1
hsa-miR-30a-5p	PPP3R1
hsa-miR-30b-5p	PPP3R1
hsa-miR-30c-5p	CENPA
hsa-let-7b-5p	CENPA
hsa-let-7e-5p	CCR7
hsa-miR-200c-3p	DUSP1
hsa-miR-132-3p	TMEM59
hsa-miR-142-3p	TMEM59
hsa-miR-223-3p	TMEM59
hsa-miR-19a-3p	TMEM59
hsa-miR-200b-3p	EFNB2
hsa-miR-148b-3p	EFNB2
hsa-miR-142-5p	EFNB2
hsa-miR-130b-3p	EFNB2
hsa-miR-378a-5p	EFNB2
hsa-miR-590-3p	EFNB2
hsa-miR-106b-5p	EFNB2
hsa-miR-188-5p	EFNB2
hsa-miR-34a-5p	EFNB2
hsa-miR-215-5p	EFNB2
hsa-miR-200c-3p	EFNB2
hsa-miR-18a-5p	EFNB2
hsa-miR-34a-5p	FBXO30
hsa-miR-653-5p	TUSC2
hsa-miR-224-5p	TUSC2
hsa-miR-200a-3p	PHTF2
hsa-miR-192-5p	PHTF2
hsa-miR-144-3p	PHTF2
hsa-miR-30a-5p	PHTF2
hsa-miR-429	NEK9
hsa-miR-18a-5p	NEK9
hsa-miR-148b-3p	BTBD3
hsa-miR-142-3p	BTBD3
hsa-miR-185-5p	BTBD3
hsa-miR-130b-3p	BTBD3
hsa-miR-362-3p	BTBD3
hsa-miR-374a-5p	BTBD3
hsa-miR-30e-3p	MICB
hsa-miR-30a-3p	MICB
hsa-miR-142-3p	C20orf194
hsa-miR-455-5p	LYPD3
hsa-miR-210-3p	PXDN
hsa-let-7c-5p	PXDN
hsa-miR-590-3p	PXDN
hsa-miR-106b-5p	PXDN
hsa-miR-27b-3p	PXDN
hsa-miR-188-5p	PXDN
hsa-miR-500a-3p	PXDN
hsa-miR-362-5p	PXDN
hsa-miR-18a-5p	ARPP19
hsa-miR-155-5p	ARPP19
hsa-miR-142-5p	ARPP19
hsa-miR-181b-5p	PFN2
hsa-miR-194-5p	PFN2
hsa-miR-122-5p	PFN2
hsa-miR-150-5p	PFN2
hsa-miR-214-3p	DNAJB9
hsa-miR-130a-3p	DNAJB9
hsa-miR-200c-3p	DNAJB9
hsa-miR-149-5p	DNAJB9
hsa-miR-155-5p	DNAJB9
hsa-miR-106b-5p	DNAJB9
hsa-miR-30e-3p	ZSWIM4
hsa-miR-30b-5p	INTS2
hsa-miR-186-5p	RALGPS1
hsa-miR-454-3p	RALGPS1
hsa-let-7c-5p	RALGPS1
hsa-let-7b-5p	RALGPS1
hsa-miR-1271-5p	RALGPS1
hsa-miR-590-3p	RALGPS1
hsa-miR-224-5p	RALGPS1
hsa-miR-34a-5p	RALGPS1
hsa-miR-130a-3p	RALGPS1
hsa-miR-194-5p	RALGPS1
hsa-miR-181b-5p	NNT
hsa-miR-210-3p	NNT
hsa-miR-142-3p	NNT
hsa-miR-181c-5p	NNT
hsa-miR-590-3p	NNT
hsa-miR-455-5p	NNT
hsa-miR-224-5p	NNT
hsa-miR-214-3p	GNS
hsa-miR-181a-5p	GNS
hsa-miR-320d	GNS
hsa-let-7b-5p	GNS
hsa-miR-106b-5p	GNS
hsa-miR-27b-3p	GNS
hsa-miR-129-2-3p	GNS
hsa-miR-194-5p	WNT5A
hsa-miR-429	SYT1
hsa-miR-34a-5p	SYT1
hsa-miR-148b-3p	SYT1
hsa-miR-708-5p	PCYOX1
hsa-miR-590-3p	PCYOX1
hsa-miR-195-5p	CD80
hsa-let-7c-5p	CD80
hsa-miR-30a-5p	CD80
hsa-miR-30b-5p	CD80
hsa-let-7c-5p	CEP135
hsa-let-7b-5p	CEP135
hsa-miR-30b-5p	CEP135
hsa-miR-27b-3p	CEP135
hsa-miR-130a-3p	SECISBP2L
hsa-miR-18a-5p	SECISBP2L
hsa-miR-497-5p	SECISBP2L
hsa-miR-193a-3p	SECISBP2L
hsa-miR-130b-3p	SECISBP2L
hsa-miR-214-3p	PPARGC1A
hsa-miR-130a-3p	PPARGC1A
hsa-miR-18a-5p	PPARGC1A
hsa-miR-497-5p	PPARGC1A
hsa-miR-590-3p	PPARGC1A
hsa-miR-130b-3p	PPARGC1A
hsa-miR-101-3p	RAB15
hsa-miR-10b-5p	RAB15
hsa-miR-30a-5p	RAB15
hsa-miR-142-3p	SYNJ2BP
hsa-miR-223-3p	SYNJ2BP
hsa-miR-9-5p	SYNJ2BP
hsa-miR-34a-5p	ABCC5
hsa-let-7a-5p	ABCC5
hsa-miR-15a-5p	ABCC5
hsa-miR-454-3p	ABCC5
hsa-miR-320c	ABCC5
hsa-miR-125a-5p	ABCC5
hsa-let-7b-5p	ABCC5
hsa-miR-374b-5p	SLC15A4
hsa-miR-374a-5p	SLC15A4
hsa-miR-27b-3p	NAP1L1
hsa-miR-532-5p	NAP1L1
hsa-miR-429	CBL
hsa-miR-27b-3p	CBL
hsa-miR-374b-5p	CBL
hsa-miR-502-3p	CBL
hsa-miR-141-3p	ESPL1
hsa-let-7e-5p	ESPL1
hsa-let-7b-5p	ESPL1
hsa-let-7g-5p	ESPL1
hsa-miR-130a-3p	GABARAPL1
hsa-miR-195-5p	GABARAPL1
hsa-miR-497-5p	GABARAPL1
hsa-miR-454-3p	GABARAPL1
hsa-miR-155-5p	GABARAPL1
hsa-miR-130b-3p	GABARAPL1
hsa-miR-185-5p	THRA
hsa-miR-138-5p	THRA
hsa-let-7c-5p	ALDH1L2
hsa-miR-128-3p	ALDH1L2
hsa-miR-27b-3p	ALDH1L2
hsa-let-7e-5p	CD86
hsa-miR-181b-5p	NEDD4L
hsa-miR-210-3p	NEDD4L
hsa-miR-130a-3p	NEDD4L
hsa-miR-122-5p	NEDD4L
hsa-miR-130b-3p	NEDD4L
hsa-miR-142-5p	NEDD4L
hsa-miR-130a-5p	NEDD4L
hsa-miR-193a-3p	NEDD4L
hsa-let-7b-5p	NEDD4L
hsa-miR-106b-5p	RAB30
hsa-miR-130a-3p	RAB30
hsa-miR-193a-3p	RAB30
hsa-miR-130b-3p	RAB30
hsa-miR-195-5p	RAB30
hsa-miR-200b-3p	LAMC1
hsa-miR-107	LAMC1
hsa-miR-374b-5p	LAMC1
hsa-miR-148b-3p	SMAD2
hsa-miR-128-3p	SMAD2
hsa-miR-155-5p	SMAD2
hsa-miR-142-5p	SMAD2
hsa-miR-362-3p	SMAD2
hsa-let-7e-5p	LIMD2
hsa-miR-125a-5p	LIMD2
hsa-miR-106b-5p	PLXNC1
hsa-miR-30b-5p	PLXNC1
hsa-miR-195-5p	PLXNC1
hsa-miR-18a-5p	PLXNC1
hsa-miR-30b-5p	KIF11
hsa-miR-194-5p	BCAT1
hsa-miR-210-3p	BCAT1
hsa-miR-30a-3p	BCAT1
hsa-miR-214-3p	SLC16A7
hsa-miR-1271-5p	SLC16A7
hsa-miR-28-5p	SLC16A7
hsa-miR-186-5p	TANC1
hsa-miR-135b-5p	TANC1
hsa-miR-130b-3p	TANC1
hsa-miR-142-5p	TANC1
hsa-miR-18a-5p	PRKAR2A
hsa-miR-195-5p	PRKAR2A
hsa-miR-365b-3p	PRKAR2A
hsa-miR-16-5p	TOPBP1
hsa-let-7b-5p	TOPBP1
hsa-miR-1271-5p	TOPBP1
hsa-miR-874-3p	MBD2
hsa-miR-199b-5p	MBD2
hsa-miR-133a-3p	EIF3J
hsa-miR-29a-3p	SEMA6A
hsa-let-7c-5p	ZNF264
hsa-miR-130b-3p	ZNF264
hsa-miR-106b-5p	ZNF264
hsa-miR-31-5p	ZNF264
hsa-miR-142-3p	L2HGDH
hsa-let-7b-5p	L2HGDH
hsa-miR-130a-3p	MTMR12
hsa-miR-21-5p	MTMR12
hsa-miR-130b-3p	MTMR12
hsa-miR-590-3p	MTMR12
hsa-miR-30b-5p	FAF2
hsa-miR-31-5p	FAF2
hsa-miR-130a-3p	MGAT4A
hsa-miR-125b-5p	MGAT4A
hsa-miR-141-3p	MGAT4A
hsa-miR-590-3p	MGAT4A
hsa-miR-374b-5p	MGAT4A
hsa-miR-195-5p	PTPN3
hsa-miR-497-5p	PTPN3
hsa-miR-199b-3p	PTPN3
hsa-miR-429	MED6
hsa-miR-130a-3p	MAP3K13
hsa-miR-200c-3p	MAP3K13
hsa-miR-590-3p	MAP3K13
hsa-miR-30b-5p	MAP3K13
hsa-let-7g-5p	MAP3K13
hsa-miR-497-5p	ETNK1
hsa-let-7b-5p	ETNK1
hsa-miR-130a-5p	ETNK1
hsa-miR-200a-3p	MIB1
hsa-miR-34a-5p	MIB1
hsa-miR-186-5p	MIB1
hsa-miR-215-5p	MIB1
hsa-miR-194-5p	MIB1
hsa-miR-142-5p	MIB1
hsa-miR-155-5p	MIB1
hsa-miR-30a-5p	MIB1
hsa-let-7f-5p	MIB1
hsa-miR-186-5p	PIK3C2A
hsa-miR-23a-3p	PIK3C2A
hsa-miR-130b-3p	PIK3C2A
hsa-miR-590-5p	PIK3C2A
hsa-miR-590-3p	PIK3C2A
hsa-miR-223-3p	PIK3C2A
hsa-miR-9-5p	PIK3C2A
hsa-miR-29a-3p	FRAS1
hsa-miR-150-5p	PAN2
hsa-miR-210-3p	IGF2BP3
hsa-miR-338-3p	IGF2BP3
hsa-miR-181c-5p	IGF2BP3
hsa-let-7b-5p	IGF2BP3
hsa-miR-27b-3p	IGF2BP3
hsa-miR-24-1-5p	IGF2BP3
hsa-miR-200b-3p	SERPINE2
hsa-miR-141-3p	SERPINE2
hsa-miR-30a-3p	SERPINE2
hsa-miR-210-3p	ARL8B
hsa-miR-195-5p	ARL8B
hsa-miR-497-5p	ARL8B
hsa-miR-142-3p	ARL8B
hsa-let-7c-5p	ARL8B
hsa-miR-106b-5p	KAT2B
hsa-miR-374b-5p	KAT2B
hsa-miR-142-3p	MAP4K3
hsa-miR-142-5p	MAP4K3
hsa-miR-199a-5p	BCL7A
hsa-miR-195-5p	BCL7A
hsa-miR-21-5p	BCL7A
hsa-miR-10a-5p	DRAM1
hsa-miR-181c-5p	DRAM1
hsa-miR-199a-5p	DRAM1
hsa-miR-185-5p	LMBR1L
hsa-miR-30a-5p	LMBR1L
hsa-miR-21-5p	LRP6
hsa-miR-183-5p	LRP6
hsa-miR-148b-3p	RAI14
hsa-miR-144-3p	RAI14
hsa-miR-30a-5p	RAI14
hsa-miR-183-5p	RAI14
hsa-miR-30b-5p	RAI14
hsa-miR-374b-5p	RAI14
hsa-miR-502-3p	RAI14
hsa-miR-374a-5p	RAI14
hsa-let-7e-5p	SLC31A2
hsa-miR-153-3p	SLC31A2
hsa-miR-363-3p	SLC31A2
hsa-miR-30c-5p	CAPZA1
hsa-miR-101-3p	CAPZA1
hsa-miR-26a-5p	CAPZA1
hsa-miR-30b-5p	CAPZA1
hsa-miR-186-5p	TRIM37
hsa-miR-195-5p	TRIM37
hsa-miR-122-5p	TRIM37
hsa-let-7b-5p	TRIM37
hsa-miR-150-5p	MARCH9
hsa-miR-874-3p	MARCH9
hsa-miR-224-5p	MARCH9
hsa-let-7i-5p	ERP29
hsa-let-7e-5p	ERP29
hsa-let-7b-5p	ERP29
hsa-miR-101-3p	LMNB1
hsa-miR-27b-3p	LMNB1
hsa-miR-365a-3p	SLC35A5
hsa-miR-429	SEPT11
hsa-miR-214-3p	SEPT11
hsa-miR-130a-3p	SEPT11
hsa-miR-200c-3p	SEPT11
hsa-miR-138-5p	SEPT11
hsa-miR-142-5p	SEPT11
hsa-miR-133a-3p	SEPT11
hsa-miR-181c-5p	SEPT11
hsa-miR-155-5p	SEPT11
hsa-miR-590-3p	SEPT11
hsa-let-7e-5p	TTLL4
hsa-let-7b-5p	TTLL4
hsa-let-7i-5p	MFAP1
hsa-miR-18a-5p	MFAP1
hsa-let-7g-5p	MFAP1
hsa-miR-93-5p	SYT7
hsa-miR-142-5p	SYT7
hsa-miR-186-5p	SYT7
hsa-let-7i-5p	SYT7
hsa-miR-331-3p	SYT7
hsa-let-7b-5p	DOCK3
hsa-miR-194-5p	MTUS1
hsa-miR-142-3p	MTUS1
hsa-miR-155-5p	MTUS1
hsa-miR-106b-5p	MTUS1
hsa-miR-760	MTUS1
hsa-miR-21-5p	CPEB3
hsa-miR-130b-3p	CPEB3
hsa-miR-23a-3p	TMTC3
hsa-miR-374b-5p	TMTC3
hsa-miR-195-5p	NARS
hsa-miR-497-5p	NARS
hsa-miR-155-5p	NARS
hsa-let-7b-5p	NARS
hsa-miR-653-5p	NARS
hsa-miR-429	MARS
hsa-miR-194-5p	MARS
hsa-miR-129-5p	MARS
hsa-let-7a-5p	MARS
hsa-let-7e-5p	MARS
hsa-let-7c-5p	MARS
hsa-let-7b-5p	MARS
hsa-miR-93-5p	MARS
hsa-miR-425-5p	CPEB2
hsa-miR-122-5p	C3orf52
hsa-miR-181b-5p	MAEA
hsa-miR-130a-3p	CPEB4
hsa-miR-21-5p	CPEB4
hsa-miR-155-5p	CPEB4
hsa-let-7b-5p	CPEB4
hsa-miR-199b-3p	CPEB4
hsa-miR-199a-3p	CPEB4
hsa-miR-130a-5p	CPEB4
hsa-miR-9-5p	RNF38
hsa-miR-192-5p	RNF38
hsa-miR-148b-3p	RNF38
hsa-miR-142-3p	RNF38
hsa-miR-21-5p	RNF38
hsa-miR-185-5p	RNF38
hsa-miR-130b-3p	RNF38
hsa-miR-509-3p	RNF38
hsa-miR-301b-3p	RNF38
hsa-miR-181c-5p	PPARA
hsa-miR-214-3p	POLQ
hsa-let-7b-5p	POLQ
hsa-let-7b-5p	SDCBP
hsa-miR-106b-5p	SDCBP
hsa-miR-106b-5p	STRN
hsa-miR-27b-3p	STRN
hsa-miR-374b-5p	STRN
hsa-miR-195-5p	STRN
hsa-let-7i-5p	TRIM45
hsa-let-7f-5p	TRIM45
hsa-miR-15a-5p	TRIM45
hsa-miR-185-5p	KIAA0895L
hsa-miR-101-3p	RUNX1
hsa-miR-107	RUNX1
hsa-miR-192-5p	RUNX1
hsa-miR-30a-3p	RUNX1
hsa-miR-27b-3p	RUNX1
hsa-miR-501-5p	RUNX1
hsa-miR-129-5p	RUNX1
hsa-miR-130a-3p	NAA15
hsa-miR-195-5p	NAA15
hsa-miR-497-5p	NAA15
hsa-miR-31-5p	NAA15
hsa-miR-18a-5p	CD164
hsa-miR-195-5p	CD164
hsa-miR-590-3p	CD164
hsa-miR-122-5p	POLR3D
hsa-miR-23a-3p	PPM1B
hsa-let-7c-5p	PPM1B
hsa-miR-653-5p	PPM1B
hsa-miR-338-3p	PPM1B
hsa-miR-590-3p	MSI2
hsa-miR-19a-3p	MSI2
hsa-miR-365b-3p	MSI2
hsa-miR-155-5p	MSI2
hsa-miR-193a-3p	MSI2
hsa-miR-194-5p	MSI2
hsa-miR-186-5p	FZD7
hsa-miR-107	FZD7
hsa-miR-210-3p	FZD7
hsa-miR-142-3p	FZD7
hsa-miR-200b-3p	PGM2L1
hsa-miR-148b-3p	PGM2L1
hsa-miR-128-3p	PGM2L1
hsa-let-7c-5p	PGM2L1
hsa-miR-185-5p	PGM2L1
hsa-miR-130b-3p	PGM2L1
hsa-miR-106b-5p	PGM2L1
hsa-miR-183-5p	PGM2L1
hsa-miR-374b-5p	PGM2L1
hsa-miR-194-5p	PGM2L1
hsa-miR-142-3p	ZNF473
hsa-miR-132-3p	ARF1
hsa-miR-338-3p	ARF1
hsa-miR-155-5p	ARF1
hsa-miR-25-3p	ARF1
hsa-miR-219a-1-3p	ARF1
hsa-miR-30a-3p	PANK2
hsa-miR-21-5p	ZNF462
hsa-miR-590-3p	ZNF462
hsa-let-7g-5p	ZNF462
hsa-miR-142-5p	ZNF462
hsa-miR-130a-3p	TMEM135
hsa-miR-365a-3p	TMEM135
hsa-miR-21-5p	TMEM135
hsa-miR-149-5p	TMEM135
hsa-miR-21-5p	TMED4
hsa-miR-150-5p	TMED4
hsa-miR-425-5p	TMED4
hsa-miR-31-5p	TMED4
hsa-miR-181b-5p	TMED4
hsa-miR-186-5p	KLHL23
hsa-miR-106b-5p	OSMR
hsa-miR-30b-5p	OSMR
hsa-miR-362-3p	OSMR
hsa-miR-374b-5p	OSMR
hsa-miR-20b-5p	TIA1
hsa-miR-9-5p	FYCO1
hsa-miR-181b-5p	FYCO1
hsa-miR-130a-3p	FYCO1
hsa-miR-18a-5p	FYCO1
hsa-miR-454-3p	FYCO1
hsa-miR-330-5p	FYCO1
hsa-miR-130b-3p	FYCO1
hsa-miR-106b-5p	FYCO1
hsa-miR-107	ABR
hsa-miR-122-5p	ABR
hsa-miR-125a-5p	ABR
hsa-let-7g-5p	ABR
hsa-miR-106b-5p	ABR
hsa-miR-33b-5p	ABR
hsa-miR-429	RNFT1
hsa-miR-122-5p	RNFT1
hsa-let-7b-5p	RNFT1
hsa-miR-374b-5p	RNFT1
hsa-miR-141-3p	RNFT1
hsa-miR-125a-5p	TRABD
hsa-miR-454-3p	KLHL3
hsa-miR-26b-5p	KLHL3
hsa-miR-181b-5p	KLHL3
hsa-miR-374a-5p	MED13L
hsa-miR-130a-3p	ACSL1
hsa-miR-200a-5p	NKIRAS2
hsa-miR-29a-3p	NKIRAS2
hsa-miR-30c-5p	CASP3
hsa-miR-101-3p	CASP3
hsa-miR-320d	CASP3
hsa-miR-590-3p	USP38
hsa-let-7f-5p	HSPB7
hsa-miR-101-3p	ARHGAP1
hsa-miR-19a-3p	ARHGAP1
hsa-let-7e-5p	ARHGAP1
hsa-miR-93-5p	ARHGAP1
hsa-miR-27b-3p	ARHGAP1
hsa-miR-20b-5p	ARHGAP1
hsa-miR-34a-5p	MBNL1
hsa-miR-200a-3p	SLC20A1
hsa-miR-497-5p	SLC20A1
hsa-let-7c-5p	SLC20A1
hsa-miR-27b-3p	SLC20A1
hsa-let-7c-5p	SLC6A1
hsa-miR-25-3p	SLC6A1
hsa-miR-200c-3p	SLC6A1
hsa-miR-9-5p	RPP14
hsa-miR-497-5p	RPP14
hsa-miR-454-3p	RPP14
hsa-miR-223-3p	RPP14
hsa-miR-331-3p	RPP14
hsa-miR-142-5p	RPP14
hsa-miR-106b-5p	RPP14
hsa-miR-135b-5p	ITGA1
hsa-miR-200c-3p	ITGA1
hsa-miR-128-3p	ITGA1
hsa-miR-590-5p	ITGA1
hsa-miR-106b-5p	ITGA1
hsa-miR-362-3p	ITGA1
hsa-miR-125b-5p	ITGA1
hsa-miR-194-5p	GLB1
hsa-miR-130a-3p	GLB1
hsa-let-7b-5p	GLB1
hsa-miR-126-5p	GLB1
hsa-miR-200c-3p	PAM
hsa-miR-193a-3p	PAM
hsa-miR-146a-5p	PAM
hsa-miR-590-3p	PAM
hsa-miR-106b-5p	PAM
hsa-miR-30b-5p	PAM
hsa-miR-362-3p	PAM
hsa-miR-214-3p	RABGEF1
hsa-miR-181a-5p	RABGEF1
hsa-miR-130a-3p	KIAA1161
hsa-miR-130b-3p	KIAA1161
hsa-miR-125b-5p	GXYLT1
hsa-miR-200c-3p	GXYLT1
hsa-miR-320d	GXYLT1
hsa-miR-23a-3p	GXYLT1
hsa-miR-26b-5p	GXYLT1
hsa-miR-155-5p	GXYLT1
hsa-miR-106b-5p	GXYLT1
hsa-miR-30b-5p	GXYLT1
hsa-miR-31-5p	GXYLT1
hsa-miR-27b-3p	GXYLT1
hsa-miR-374a-5p	GXYLT1
hsa-miR-142-5p	GXYLT1
hsa-miR-365b-3p	GXYLT1
hsa-miR-27b-3p	MSL3
hsa-miR-708-5p	PHKB
hsa-let-7e-5p	ARRB2
hsa-miR-155-5p	PDE12
hsa-miR-106b-5p	PDE12
hsa-miR-429	CLASP2
hsa-miR-193a-3p	CLASP2
hsa-miR-590-3p	CLASP2
hsa-miR-181b-5p	MYO5B
hsa-miR-18a-5p	MYO5B
hsa-miR-19a-3p	MYO5B
hsa-miR-199b-3p	MYO5B
hsa-miR-214-3p	LCOR
hsa-miR-130a-3p	LCOR
hsa-miR-125b-5p	LCOR
hsa-miR-195-5p	LCOR
hsa-miR-130b-3p	LCOR
hsa-miR-106b-5p	LCOR
hsa-let-7b-5p	CHEK1
hsa-miR-429	TTLL5
hsa-miR-194-5p	TTLL5
hsa-miR-185-5p	TTLL5
hsa-let-7g-5p	TTLL5
hsa-miR-183-5p	TTLL5
hsa-miR-34a-5p	ZNF507
hsa-miR-144-3p	ZNF507
hsa-miR-155-5p	ZNF507
hsa-miR-185-5p	ZNF507
hsa-miR-30a-5p	ZNF507
hsa-miR-590-3p	ZNF507
hsa-miR-19a-3p	PDHB
hsa-miR-130b-3p	PDHB
hsa-miR-25-3p	PDHB
hsa-miR-146b-5p	PDHB
hsa-let-7b-5p	TTC14
hsa-let-7f-5p	TTC14
hsa-miR-214-3p	SETD5
hsa-let-7i-5p	SETD5
hsa-miR-144-3p	SETD5
hsa-miR-150-5p	SETD5
hsa-miR-30a-5p	SETD5
hsa-miR-130b-3p	BTBD9
hsa-miR-150-5p	BTBD9
hsa-miR-23a-3p	SLC30A6
hsa-let-7b-5p	SLC30A6
hsa-let-7g-5p	SLC30A6
hsa-let-7i-5p	PDP2
hsa-miR-23a-3p	PDP2
hsa-miR-590-3p	PDP2
hsa-miR-31-5p	PDP2
hsa-miR-374a-5p	PDP2
hsa-miR-186-5p	PDP2
hsa-miR-142-3p	CACNB2
hsa-miR-374a-5p	CXADR
hsa-miR-338-3p	APTX
hsa-miR-200a-3p	RASSF8
hsa-miR-195-5p	RASSF8
hsa-miR-374b-5p	RASSF8
hsa-miR-365b-3p	RASSF8
hsa-miR-320d	ADRB2
hsa-miR-195-5p	ADRB2
hsa-miR-590-3p	ADRB2
hsa-miR-130a-3p	PDE4DIP
hsa-let-7a-5p	PDE4DIP
hsa-miR-455-5p	PDE4DIP
hsa-miR-200c-3p	YPEL2
hsa-miR-425-5p	YPEL2
hsa-miR-29a-3p	SH3RF3
hsa-let-7e-5p	ICOS
hsa-miR-338-3p	ICOS
hsa-miR-27b-3p	ICOS
hsa-miR-148b-3p	PHACTR2
hsa-miR-33b-5p	PHACTR2
hsa-miR-130b-3p	PHACTR2
hsa-miR-590-3p	PHACTR2
hsa-miR-30b-5p	PHACTR2
hsa-miR-301b-3p	PHACTR2
hsa-miR-195-5p	IDH3A
hsa-miR-21-5p	IDH3A
hsa-miR-122-5p	IDH3A
hsa-let-7c-5p	IDH3A
hsa-miR-130a-3p	RNF44
hsa-miR-455-5p	RNF44
hsa-miR-181a-5p	OSBPL3
hsa-miR-320d	OSBPL3
hsa-let-7c-5p	OSBPL3
hsa-miR-28-5p	OSBPL3
hsa-miR-501-3p	OSBPL3
hsa-miR-9-5p	GFOD2
hsa-miR-185-5p	GFOD2
hsa-miR-142-5p	KCNJ3
hsa-miR-101-3p	RAB11FIP1
hsa-miR-186-5p	RAB11FIP1
hsa-miR-26b-5p	RAB11FIP1
hsa-miR-330-5p	RAB11FIP1
hsa-miR-195-5p	RAB11FIP1
hsa-miR-16-5p	RAB11FIP1
hsa-miR-15a-5p	RAB11FIP1
hsa-miR-9-5p	POGZ
hsa-let-7g-5p	POGZ
hsa-let-7f-5p	POGZ
hsa-miR-101-3p	HOMER1
hsa-miR-26a-5p	HOMER1
hsa-miR-26b-5p	HOMER1
hsa-let-7b-5p	MRS2
hsa-miR-26b-5p	FAM173B
hsa-let-7b-5p	FAM173B
hsa-miR-106b-5p	FAM173B
hsa-miR-192-5p	REEP4
hsa-let-7e-5p	REEP4
hsa-miR-455-5p	REEP4
hsa-miR-130a-3p	AP1G1
hsa-miR-130b-3p	AP1G1
hsa-miR-106b-5p	AP1G1
hsa-miR-142-5p	ADAMTS5
hsa-miR-133a-3p	MED8
hsa-miR-181c-5p	MED8
hsa-miR-653-5p	MED8
hsa-miR-20b-5p	MED8
hsa-miR-214-3p	ZNF620
hsa-miR-34a-5p	RPIA
hsa-miR-194-5p	RPIA
hsa-miR-30a-5p	RPIA
hsa-miR-183-5p	RPIA
hsa-miR-130a-3p	CD200R1
hsa-miR-194-5p	TTC39C
hsa-miR-26a-5p	TTC39C
hsa-miR-16-5p	TTC39C
hsa-let-7g-5p	TTC39C
hsa-miR-874-3p	TTC39C
hsa-miR-195-5p	PDCD6IP
hsa-miR-146b-5p	PDS5B
hsa-miR-142-3p	PDS5B
hsa-miR-155-5p	PSKH1
hsa-let-7b-5p	RAD9A
hsa-miR-130b-3p	BMP6
hsa-miR-195-5p	HMGCR
hsa-miR-155-5p	HMGCR
hsa-miR-28-5p	HMGCR
hsa-miR-365b-3p	HMGCR
hsa-miR-497-5p	PPP2R1B
hsa-miR-1271-5p	PPP2R1B
hsa-let-7b-5p	PGM3
hsa-miR-30b-5p	PGM3
hsa-miR-106b-5p	MARCH1
hsa-miR-27b-3p	MARCH1
hsa-miR-18a-5p	TEX261
hsa-miR-31-5p	TEX261
hsa-miR-130a-3p	TEX261
hsa-miR-130a-3p	RANBP2
hsa-miR-590-3p	RANBP2
hsa-miR-30b-5p	RANBP2
hsa-miR-142-5p	RANBP2
hsa-let-7e-5p	UNC119
hsa-let-7b-5p	UNC119
hsa-miR-30c-5p	SLC35C1
hsa-miR-125a-5p	SLC35C1
hsa-miR-30a-5p	SLC35C1
hsa-miR-150-5p	PA2G4
hsa-miR-365a-3p	EOMES
hsa-miR-708-5p	EOMES
hsa-let-7e-5p	EOMES
hsa-miR-25-3p	EOMES
hsa-miR-130a-5p	EOMES
hsa-miR-1271-5p	GATAD1
hsa-let-7g-5p	HDLBP
hsa-miR-21-5p	SLC25A4
hsa-miR-130a-5p	SLC25A4
hsa-miR-181b-5p	SLC25A4
hsa-miR-18a-5p	MFSD6
hsa-miR-130b-3p	MFSD6
hsa-miR-590-3p	MFSD6
hsa-miR-106b-5p	MFSD6
hsa-miR-125a-5p	NIPAL4
hsa-miR-26b-5p	NIPAL4
hsa-let-7c-5p	NIPAL4
hsa-miR-27b-3p	NIPAL4
hsa-miR-149-5p	C4orf32
hsa-miR-107	PMAIP1
hsa-miR-30a-3p	PMAIP1
hsa-miR-194-5p	SEMA6D
hsa-miR-185-5p	SEMA6D
hsa-miR-106b-5p	SEMA6D
hsa-miR-215-5p	SESN3
hsa-miR-130a-3p	SESN3
hsa-miR-135b-5p	SESN3
hsa-miR-106b-5p	SESN3
hsa-miR-214-3p	USP24
hsa-miR-18a-5p	USP24
hsa-miR-374b-5p	USP24
hsa-miR-135b-5p	NCOR1
hsa-miR-365a-3p	NCOR1
hsa-miR-365b-3p	NCOR1
hsa-miR-21-5p	SOX6
hsa-miR-200b-3p	CHSY3
hsa-miR-30a-5p	CHSY3
hsa-let-7g-5p	YEATS2
hsa-miR-194-5p	CHRNA5
hsa-miR-195-5p	BAG4
hsa-miR-497-5p	BAG4
hsa-miR-106b-5p	BAG4
hsa-miR-497-5p	FNIP1
hsa-let-7b-5p	FNIP1
hsa-miR-106b-5p	FNIP1
hsa-miR-142-5p	FNIP1
hsa-miR-130a-5p	FNIP1
hsa-miR-129-5p	BCCIP
hsa-let-7i-5p	BCCIP
hsa-let-7a-5p	SEC24D
hsa-miR-320d	SEC24D
hsa-miR-211-5p	SEC24D
hsa-miR-30a-5p	SEC24D
hsa-miR-30b-5p	SEC24D
hsa-let-7e-5p	DOK3
hsa-let-7i-5p	PLRG1
hsa-miR-31-5p	PLRG1
hsa-miR-130a-3p	SSH2
hsa-miR-200c-3p	SSH2
hsa-miR-146b-5p	SAMD4B
hsa-miR-330-5p	SAMD4B
hsa-let-7g-5p	SAMD4B
hsa-let-7c-5p	TRIB1
hsa-miR-141-3p	DIP2C
hsa-miR-18a-5p	DIP2C
hsa-miR-138-5p	DIP2C
hsa-miR-29a-3p	DIP2C
hsa-miR-101-3p	PSD3
hsa-miR-210-3p	PSD3
hsa-miR-378c	PSD3
hsa-miR-130a-3p	TPP1
hsa-miR-18a-5p	TPP1
hsa-miR-193a-3p	TPP1
hsa-miR-338-3p	CTBP1
hsa-miR-200b-3p	TMEM43
hsa-miR-194-5p	TMEM43
hsa-miR-374b-5p	TMEM43
hsa-miR-508-3p	TMEM43
hsa-miR-200c-3p	RALB
hsa-miR-149-5p	RALB
hsa-miR-590-3p	RALB
hsa-miR-31-5p	RALB
hsa-miR-146b-5p	NPNT
hsa-miR-130b-3p	NPNT
hsa-miR-18a-5p	NAA30
hsa-miR-195-5p	NAA30
hsa-miR-130b-3p	NAA30
hsa-miR-106b-5p	NAA30
hsa-miR-200a-3p	QKI
hsa-miR-194-5p	QKI
hsa-miR-18a-5p	QKI
hsa-miR-106b-5p	QKI
hsa-miR-183-5p	QKI
hsa-miR-30b-5p	QKI
hsa-miR-135b-5p	RNF152
hsa-miR-34a-5p	FBXO45
hsa-miR-142-3p	FBXO45
hsa-let-7c-5p	FBXO45
hsa-miR-30a-5p	FBXO45
hsa-miR-30b-5p	FBXO45
hsa-miR-30a-5p	C11orf84
hsa-miR-30a-3p	TRIM65
hsa-miR-101-3p	MGAT4B
hsa-let-7b-5p	MGAT4B
hsa-miR-106b-5p	COG5
hsa-miR-130a-3p	COG5
hsa-miR-135b-5p	SPIRE1
hsa-miR-130a-3p	SPIRE1
hsa-miR-30b-5p	FAM57A
hsa-miR-31-5p	FAM57A
hsa-miR-200a-3p	AVEN
hsa-miR-30a-5p	AVEN
hsa-miR-101-3p	GALNT1
hsa-miR-30a-3p	GALNT1
hsa-miR-30b-5p	GALNT1
hsa-miR-200b-3p	COL3A1
hsa-miR-429	COL3A1
hsa-miR-192-5p	COL3A1
hsa-miR-128-3p	COL3A1
hsa-let-7c-5p	COL3A1
hsa-let-7f-5p	COL3A1
hsa-miR-214-3p	GPD1L
hsa-miR-210-3p	GPD1L
hsa-miR-130a-3p	GPD1L
hsa-miR-21-5p	GPD1L
hsa-miR-155-5p	GPD1L
hsa-let-7e-5p	KIFC2
hsa-let-7f-5p	KIFC2
hsa-miR-211-5p	MARS2
hsa-miR-21-5p	MARS2
hsa-miR-199b-3p	MARS2
hsa-miR-210-3p	WDR48
hsa-miR-193a-3p	WDR48
hsa-miR-590-3p	WDR48
hsa-miR-106b-5p	WDR48
hsa-miR-214-3p	HIF1AN
hsa-let-7g-5p	HIF1AN
hsa-miR-31-5p	HIF1AN
hsa-miR-330-5p	HIF1AN
hsa-miR-130a-3p	FAM105A
hsa-miR-21-5p	EPHA4
hsa-miR-590-3p	EPHA4
hsa-miR-183-5p	EPHA4
hsa-miR-130a-3p	ZMYND11
hsa-miR-155-5p	ZMYND11
hsa-miR-130b-3p	ZMYND11
hsa-miR-590-3p	ZMYND11
hsa-miR-365b-3p	ZMYND11
hsa-let-7b-5p	RRM2
hsa-miR-30b-5p	RRM2
hsa-miR-138-5p	RHOB
hsa-miR-21-5p	RHOB
hsa-miR-130b-3p	RHOB
hsa-miR-183-5p	RHOB
hsa-let-7a-5p	SLC2A12
hsa-let-7i-5p	SLC2A12
hsa-miR-193a-3p	SLC2A12
hsa-miR-21-5p	SLC2A12
hsa-miR-133a-3p	SLC2A12
hsa-miR-122-5p	SLC2A12
hsa-miR-130b-3p	SLC2A12
hsa-miR-93-5p	SLC2A12
hsa-miR-155-5p	SLC2A12
hsa-miR-9-5p	FREM2
hsa-miR-29a-3p	FREM2
hsa-let-7i-5p	CAMSAP1
hsa-let-7g-5p	CAMSAP1
hsa-miR-590-3p	CAMSAP1
hsa-let-7i-5p	IQCB1
hsa-miR-185-5p	IQCB1
hsa-miR-181c-5p	SUCLG2
hsa-miR-128-3p	ELF4
hsa-miR-215-5p	FAM175B
hsa-miR-130a-3p	FAM175B
hsa-miR-130b-3p	FAM175B
hsa-miR-590-3p	FAM175B
hsa-miR-34a-5p	FAM175B
hsa-miR-29a-3p	MYCN
hsa-miR-200b-3p	SEMA4C
hsa-miR-185-5p	SEMA4C
hsa-miR-362-3p	SEMA4C
hsa-miR-320d	TMEM144
hsa-let-7b-5p	TMEM144
hsa-miR-374b-5p	TMEM144
hsa-miR-23a-3p	TMEM144
hsa-miR-130a-5p	TMEM144
hsa-miR-149-5p	IL15
hsa-miR-335-5p	IL15
hsa-miR-19a-3p	ABCD3
hsa-miR-132-3p	ABCD3
hsa-miR-21-5p	ABCD3
hsa-miR-181c-5p	ABCD3
hsa-miR-146a-5p	ABCD3
hsa-miR-590-3p	ABCD3
hsa-let-7b-5p	NARS2
hsa-miR-874-3p	IL22RA1
hsa-let-7a-5p	CABLES2
hsa-let-7c-5p	CABLES2
hsa-let-7b-5p	CABLES2
hsa-miR-24-1-5p	CABLES2
hsa-let-7e-5p	EMB
hsa-miR-125a-5p	EMB
hsa-let-7b-5p	EMB
hsa-miR-30a-5p	EMB
hsa-miR-30b-5p	EMB
hsa-miR-200b-3p	MAP4K4
hsa-miR-148b-3p	MAP4K4
hsa-miR-30a-5p	MAP4K4
hsa-miR-30b-5p	MAP4K4
hsa-miR-150-5p	PTS
hsa-miR-26b-5p	PTS
hsa-let-7c-5p	PTS
hsa-miR-486-5p	PTS
hsa-miR-215-5p	SNRPD1
hsa-let-7i-5p	SNRPD1
hsa-miR-122-5p	SNRPD1
hsa-miR-30a-5p	SNRPD1
hsa-miR-150-5p	C11orf57
hsa-miR-199a-3p	KDM3A
hsa-miR-223-3p	KDM3A
hsa-miR-365b-3p	KDM3A
hsa-miR-199b-3p	KDM3A
hsa-miR-18a-5p	KDM3A
hsa-miR-185-5p	KDM3A
hsa-miR-130b-3p	KDM3A
hsa-let-7b-5p	KDM3A
hsa-miR-130a-3p	PAPD4
hsa-let-7e-5p	PAPD4
hsa-let-7b-5p	PAPD4
hsa-miR-142-3p	PCMTD2
hsa-miR-130b-3p	INSR
hsa-miR-199a-3p	TRUB1
hsa-miR-320d	TRUB1
hsa-miR-18a-5p	TRUB1
hsa-miR-155-5p	TRUB1
hsa-let-7b-5p	TRUB1
hsa-miR-215-5p	KIF5B
hsa-miR-210-3p	DCBLD1
hsa-let-7c-5p	DCBLD1
hsa-miR-30a-5p	DCBLD1
hsa-miR-200a-5p	POLR2D
hsa-miR-195-5p	POLR2D
hsa-miR-497-5p	POLR2D
hsa-miR-155-5p	KLHL8
hsa-miR-106b-5p	KLHL8
hsa-miR-130a-3p	CLCN5
hsa-miR-195-5p	CLCN5
hsa-miR-155-5p	CLCN5
hsa-miR-130b-3p	CLCN5
hsa-miR-29a-3p	CLCN5
hsa-miR-193a-3p	CLCN5
hsa-let-7b-5p	CLCN5
hsa-miR-142-5p	CLCN5
hsa-miR-130a-3p	TMEM192
hsa-miR-130b-3p	TMEM192
hsa-miR-374b-5p	TMEM192
hsa-miR-141-3p	TMEM192
hsa-miR-200c-3p	P2RY1
hsa-miR-365b-3p	P2RY1
hsa-let-7e-5p	NADK
hsa-miR-30a-5p	NADK
hsa-miR-125b-5p	ETS1
hsa-miR-33b-5p	ETS1
hsa-miR-183-5p	ETS1
hsa-miR-365b-3p	ETS1
hsa-miR-365a-3p	ETS1
hsa-miR-9-5p	C2CD2
hsa-miR-363-3p	C2CD2
hsa-miR-181b-5p	BACE2
hsa-miR-214-3p	PCGF5
hsa-miR-130a-3p	PCGF5
hsa-miR-320d	PCGF5
hsa-miR-199a-3p	PCGF5
hsa-miR-199b-3p	PCGF5
hsa-let-7a-5p	DLGAP4
hsa-miR-30a-5p	DLGAP4
hsa-miR-455-5p	DLGAP4
hsa-miR-195-5p	TMPPE
hsa-miR-142-3p	HIP1
hsa-let-7g-5p	HIP1
hsa-miR-29a-3p	HIP1
hsa-miR-374b-5p	HIP1
hsa-miR-195-5p	NAPEPLD
hsa-miR-155-5p	NAPEPLD
hsa-miR-106b-5p	NAPEPLD
hsa-miR-1271-5p	NAT8L
hsa-miR-365a-3p	SYNE1
hsa-miR-200b-3p	ARL6IP6
hsa-miR-186-5p	ARL6IP6
hsa-miR-194-5p	ARL6IP6
hsa-miR-107	ARL6IP6
hsa-miR-101-3p	ACSL4
hsa-miR-192-5p	ACSL4
hsa-miR-106b-5p	ACSL4
hsa-miR-30b-5p	ACSL4
hsa-miR-30a-5p	CREM
hsa-miR-497-5p	HNRNPF
hsa-miR-122-5p	HNRNPF
hsa-miR-30a-5p	MTDH
hsa-miR-106b-5p	MTDH
hsa-miR-183-5p	MTDH
hsa-miR-30b-5p	MTDH
hsa-miR-130a-3p	LEPROTL1
hsa-miR-141-3p	LEPROTL1
hsa-miR-200c-3p	LEPROTL1
hsa-miR-29a-3p	PDGFB
hsa-miR-30e-3p	ABL2
hsa-miR-107	ABL2
hsa-miR-141-3p	ABL2
hsa-miR-497-5p	ABL2
hsa-miR-128-3p	ABL2
hsa-let-7c-5p	ABL2
hsa-miR-146a-5p	ABL2
hsa-miR-206	ABL2
hsa-miR-30a-5p	ABL2
hsa-miR-30b-5p	ABL2
hsa-miR-23c	ABL2
hsa-miR-362-5p	ABL2
hsa-miR-148b-3p	ABL2
hsa-miR-214-3p	STARD7
hsa-miR-199a-5p	STARD7
hsa-miR-18a-5p	STARD7
hsa-miR-193a-3p	STARD7
hsa-miR-122-5p	STARD7
hsa-miR-130b-3p	STARD7
hsa-miR-1271-5p	STARD7
hsa-miR-31-5p	STARD7
hsa-miR-34a-5p	TOB2
hsa-miR-186-5p	TOB2
hsa-miR-23a-3p	TOB2
hsa-miR-330-5p	TOB2
hsa-miR-130b-3p	TOB2
hsa-miR-31-5p	TOB2
hsa-miR-301b-3p	TOB2
hsa-let-7a-5p	RRP1B
hsa-miR-30a-5p	RRP1B
hsa-miR-30b-5p	RRP1B
hsa-miR-107	RRP1B
hsa-miR-378c	RRP1B
hsa-miR-125a-5p	ZDHHC16
hsa-miR-150-5p	NBPF3
hsa-let-7g-5p	NBPF3
hsa-miR-374b-5p	NBPF3
hsa-miR-874-3p	PRELID2
hsa-miR-194-5p	ZNF746
hsa-let-7a-5p	ZNF746
hsa-miR-122-5p	ZNF746
hsa-miR-30a-5p	ZNF746
hsa-miR-30c-5p	GREM2
hsa-let-7f-5p	GREM2
hsa-miR-107	GREM2
hsa-miR-200b-3p	GREM2
hsa-miR-107	PLAG1
hsa-miR-497-5p	PLAG1
hsa-miR-144-3p	PLAG1
hsa-miR-122-5p	PLAG1
hsa-miR-28-5p	PLAG1
hsa-miR-30b-5p	FNDC3B
hsa-miR-374b-5p	FNDC3B
hsa-miR-125b-5p	GRB10
hsa-miR-200c-3p	GRB10
hsa-miR-142-3p	GRB10
hsa-miR-185-5p	GRB10
hsa-miR-130b-3p	GRB10
hsa-miR-21-5p	ANKRD46
hsa-miR-101-3p	ICMT
hsa-miR-144-3p	ICMT
hsa-miR-122-5p	ICMT
hsa-miR-106b-5p	ICMT
hsa-miR-455-5p	CLGN
hsa-miR-194-5p	COL4A5
hsa-miR-320d	C5orf22
hsa-miR-195-5p	C5orf22
hsa-miR-193a-3p	C5orf22
hsa-let-7b-5p	C5orf22
hsa-miR-1271-5p	C5orf22
hsa-miR-148b-3p	SNN
hsa-miR-590-3p	SNN
hsa-miR-31-5p	SNN
hsa-miR-320c	SENP5
hsa-miR-26b-5p	SENP5
hsa-let-7f-5p	SENP5
hsa-miR-429	SENP5
hsa-miR-19a-3p	TPRG1L
hsa-miR-138-5p	TPRG1L
hsa-miR-21-5p	TPRG1L
hsa-miR-9-5p	FBXO21
hsa-miR-21-5p	FBXO21
hsa-miR-185-5p	FBXO21
hsa-miR-590-3p	FBXO21
hsa-miR-106b-5p	FBXO21
hsa-miR-142-5p	FBXO21
hsa-miR-27b-3p	PPP1CC
hsa-miR-374b-5p	RAB8B
hsa-miR-34a-5p	LIMA1
hsa-miR-21-5p	LIMA1
hsa-miR-122-5p	LIMA1
hsa-miR-194-5p	EPB41L2
hsa-let-7g-5p	EPB41L2
hsa-miR-30b-5p	EPB41L2
hsa-miR-16-5p	TMEM167B
hsa-miR-130b-3p	TMEM167B
hsa-miR-183-5p	ZFYVE16
hsa-miR-186-5p	HIF1A
hsa-miR-194-5p	HIF1A
hsa-miR-210-3p	HIF1A
hsa-miR-148b-3p	HIF1A
hsa-let-7c-5p	HIF1A
hsa-miR-155-5p	HIF1A
hsa-miR-206	HIF1A
hsa-miR-744-5p	HIF1A
hsa-miR-149-5p	FASLG
hsa-miR-378c	MEF2D
hsa-let-7g-5p	MEF2D
hsa-miR-378d	MEF2D
hsa-miR-25-3p	MEF2D
hsa-miR-31-5p	MEF2D
hsa-miR-186-5p	BBX
hsa-miR-9-5p	BBX
hsa-miR-18a-5p	BBX
hsa-miR-19a-3p	BBX
hsa-miR-122-5p	BBX
hsa-miR-23a-3p	BBX
hsa-miR-106b-5p	BBX
hsa-miR-101-3p	KPNA1
hsa-miR-186-5p	KPNA1
hsa-miR-497-5p	KPNA1
hsa-let-7b-5p	KPNA1
hsa-miR-101-3p	MEIS3
hsa-let-7f-5p	MEIS3
hsa-miR-186-5p	CD46
hsa-miR-214-3p	CD46
hsa-miR-708-5p	CD46
hsa-miR-18a-5p	CD46
hsa-miR-130a-3p	TRIM2
hsa-miR-195-5p	TRIM2
hsa-miR-454-3p	TRIM2
hsa-miR-21-5p	TRIM2
hsa-miR-155-5p	TRIM2
hsa-miR-130b-3p	TRIM2
hsa-miR-590-3p	TRIM2
hsa-miR-26b-5p	TRIM2
hsa-miR-200b-3p	CDYL
hsa-miR-186-5p	CDYL
hsa-miR-195-5p	CDYL
hsa-miR-33b-5p	CDYL
hsa-miR-590-5p	CDYL
hsa-miR-590-3p	CDYL
hsa-miR-455-5p	CDYL
hsa-miR-142-5p	CDYL
hsa-miR-193a-3p	DLST
hsa-miR-183-5p	MEF2C
hsa-miR-223-3p	MEF2C
hsa-miR-200b-3p	TUBB
hsa-miR-16-5p	TUBB
hsa-miR-330-5p	TUBB
hsa-let-7g-5p	TUBB
hsa-miR-28-5p	TUBB
hsa-miR-140-5p	ALDH3B1
hsa-let-7e-5p	ALDH3B1
hsa-miR-590-3p	TNIK
hsa-miR-106b-5p	TNIK
hsa-miR-195-5p	TNIK
hsa-miR-199b-3p	TNIK
hsa-miR-142-5p	TNIK
hsa-miR-9-5p	TSPAN18
hsa-miR-146b-5p	TSPAN18
hsa-miR-10a-5p	TSPAN18
hsa-let-7e-5p	KLHL6
hsa-miR-125a-5p	KLHL6
hsa-miR-21-5p	SSFA2
hsa-miR-590-3p	SSFA2
hsa-miR-130a-3p	XPOT
hsa-miR-26b-5p	XPOT
hsa-miR-653-5p	XPOT
hsa-let-7c-5p	XPOT
hsa-let-7b-5p	XPOT
hsa-miR-142-3p	APP
hsa-miR-590-3p	APP
hsa-miR-455-5p	ERBB4
hsa-let-7g-5p	SUV39H1
hsa-miR-486-5p	SUV39H1
hsa-miR-30c-5p	TFAP2A
hsa-miR-101-3p	TFAP2A
hsa-miR-142-3p	KCTD2
hsa-miR-215-5p	DICER1
hsa-miR-142-5p	DIAPH2
hsa-miR-181b-5p	EPB41
hsa-miR-27b-3p	EPB41
hsa-miR-378a-5p	ATP2B4
hsa-miR-590-5p	ATP2B4
hsa-miR-25-3p	ATP2B4
hsa-miR-501-5p	ATP2B4
hsa-miR-374b-5p	ATP2B4
hsa-miR-148b-3p	ATP2B4
hsa-miR-200c-3p	HIPK2
hsa-miR-320d	HIPK2
hsa-miR-18a-5p	HIPK2
hsa-miR-365a-3p	HIPK2
hsa-miR-181c-5p	HIPK2
hsa-miR-150-5p	HIPK2
hsa-let-7g-5p	HIPK2
hsa-miR-374b-5p	HIPK2
hsa-miR-374a-5p	HIPK2
hsa-let-7e-5p	KIF21B
hsa-miR-30c-5p	KIF21B
hsa-miR-30a-5p	MARCKSL1
hsa-miR-200b-3p	ARID1B
hsa-miR-34a-5p	ARID1B
hsa-miR-9-5p	ARID1B
hsa-let-7i-5p	ARID1B
hsa-miR-26b-5p	ARID1B
hsa-miR-142-5p	ARID1B
hsa-miR-153-3p	ZNF823
hsa-miR-101-3p	ALDH1A3
hsa-miR-25-3p	ALDH1A3
hsa-miR-125a-5p	ALDH1A3
hsa-miR-331-3p	GJC1
hsa-miR-18a-5p	CCNG1
hsa-miR-365a-3p	CCNG1
hsa-miR-21-5p	CCNG1
hsa-miR-23a-3p	CCNG1
hsa-miR-9-5p	SPRYD4
hsa-miR-30b-5p	FIGN
hsa-miR-29a-3p	FIGN
hsa-miR-29a-3p	RIOK3
hsa-miR-30b-5p	RIOK3
hsa-miR-194-5p	SAV1
hsa-miR-21-5p	SAV1
hsa-miR-590-3p	SAV1
hsa-miR-192-5p	FAM46A
hsa-miR-211-5p	FAM46A
hsa-miR-181b-5p	KIAA0319L
hsa-miR-130a-3p	KIAA0319L
hsa-miR-125b-5p	KIAA0319L
hsa-miR-155-5p	KIAA0319L
hsa-miR-199b-3p	KIAA0319L
hsa-miR-214-3p	MCCC2
hsa-let-7b-5p	MCCC2
hsa-miR-146a-5p	MCCC2
hsa-miR-1271-5p	MCCC2
hsa-miR-429	ARID1A
hsa-miR-146b-5p	ARID1A
hsa-miR-148b-3p	ARID1A
hsa-miR-18a-5p	ARID1A
hsa-miR-211-5p	ARID1A
hsa-miR-195-5p	ARID1A
hsa-miR-30b-5p	ARID1A
hsa-miR-31-5p	ARID1A
hsa-miR-455-5p	ARID1A
hsa-miR-142-5p	ARID1A
hsa-let-7a-5p	ARID1A
hsa-miR-130a-3p	PPM1A
hsa-miR-195-5p	PPM1A
hsa-miR-497-5p	PPM1A
hsa-miR-21-5p	PPM1A
hsa-miR-155-5p	PPM1A
hsa-miR-106b-5p	PPM1A
hsa-miR-223-3p	PPM1A
hsa-miR-199a-3p	IDH2
hsa-miR-31-5p	IDH2
hsa-miR-10b-5p	CECR6
hsa-miR-10a-5p	CECR6
hsa-miR-500a-3p	ERGIC1
hsa-miR-362-3p	ERGIC1
hsa-miR-122-5p	PHF6
hsa-miR-106b-5p	PHF6
hsa-miR-186-5p	STRBP
hsa-miR-214-3p	STRBP
hsa-miR-135b-5p	STRBP
hsa-let-7i-5p	STRBP
hsa-let-7b-5p	STRBP
hsa-miR-146a-5p	STRBP
hsa-miR-195-5p	STRBP
hsa-miR-214-3p	ATPAF1
hsa-miR-199a-3p	ATPAF1
hsa-miR-26a-5p	ATPAF1
hsa-miR-18a-5p	ATPAF1
hsa-miR-19a-3p	ATPAF1
hsa-miR-342-3p	ATPAF1
hsa-miR-431-5p	ATPAF1
hsa-miR-21-5p	ATPAF1
hsa-miR-330-5p	ATPAF1
hsa-miR-26b-5p	ATPAF1
hsa-miR-224-5p	ATPAF1
hsa-miR-708-5p	ATPAF1
hsa-miR-1271-5p	ATPAF1
hsa-miR-429	DYRK2
hsa-miR-101-3p	DYRK2
hsa-miR-195-5p	DYRK2
hsa-miR-106b-5p	DYRK2
hsa-miR-365b-3p	DYRK2
hsa-let-7e-5p	NR1I2
hsa-let-7b-5p	NR1I2
hsa-miR-133a-3p	PTPMT1
hsa-miR-122-5p	PTPMT1
hsa-miR-150-5p	ZNF784
hsa-miR-30b-5p	FGD6
hsa-miR-27b-3p	FGD6
hsa-let-7c-5p	UNC5A
hsa-miR-200b-3p	RPS6KA4
hsa-miR-429	RPS6KA4
hsa-miR-30c-5p	RPS6KA4
hsa-miR-122-5p	RPS6KA4
hsa-let-7e-5p	RPS6KA4
hsa-let-7b-5p	RPS6KA4
hsa-miR-25-3p	RPS6KA4
hsa-miR-363-3p	RPS6KA4
hsa-miR-20b-5p	RPS6KA4
hsa-miR-148b-3p	TRAK1
hsa-miR-106b-5p	TRAK1
hsa-let-7e-5p	RPL28
hsa-miR-599	RPL28
hsa-miR-130b-3p	EDNRB
hsa-miR-146b-5p	EDNRB
hsa-miR-21-5p	EDNRB
hsa-miR-142-5p	EDNRB
hsa-miR-186-5p	ZADH2
hsa-miR-21-5p	ZADH2
hsa-miR-590-3p	ZADH2
hsa-miR-192-5p	DPYSL3
hsa-miR-30a-3p	DPYSL3
hsa-miR-532-3p	DPYSL3
hsa-miR-200a-3p	DPYSL3
hsa-miR-146b-5p	FAM43A
hsa-miR-148b-3p	FAM43A
hsa-miR-27b-3p	CHST15
hsa-miR-362-3p	CHST15
hsa-miR-365a-3p	FUT10
hsa-miR-130b-3p	FUT10
hsa-miR-141-3p	HNRNPC
hsa-let-7i-5p	HNRNPC
hsa-miR-335-5p	HNRNPC
hsa-miR-200a-3p	GPR137C
hsa-miR-429	GPR137C
hsa-miR-150-5p	GPR137C
hsa-miR-590-3p	GPR137C
hsa-miR-425-5p	ZNF70
hsa-miR-20b-5p	ZNF70
hsa-let-7g-5p	ZNF70
hsa-let-7e-5p	EZH2
hsa-miR-31-5p	EZH2
hsa-miR-9-5p	FBXL16
hsa-miR-200c-3p	FBXL16
hsa-miR-148b-3p	FBXL16
hsa-miR-149-5p	FBXL16
hsa-miR-200b-3p	MPDZ
hsa-miR-148b-3p	MPDZ
hsa-miR-155-5p	MPDZ
hsa-miR-106b-5p	MPDZ
hsa-miR-429	BASP1
hsa-let-7c-5p	BASP1
hsa-miR-199a-5p	STX3
hsa-miR-130a-3p	STX3
hsa-miR-18a-5p	STX3
hsa-let-7b-5p	STX3
hsa-miR-425-5p	STX3
hsa-miR-31-5p	STX3
hsa-miR-429	APAF1
hsa-miR-30b-5p	APAF1
hsa-miR-27b-3p	APAF1
hsa-let-7e-5p	MYO1F
hsa-miR-18a-5p	C6orf120
hsa-miR-26a-5p	FBXL19
hsa-miR-708-5p	SLC37A4
hsa-miR-106b-5p	CYP2U1
hsa-miR-101-3p	HOXA9
hsa-miR-27b-3p	HOXA9
hsa-miR-26a-5p	ANKRD17
hsa-miR-199b-3p	ANKRD17
hsa-miR-199a-3p	ANKRD17
hsa-miR-144-3p	ANKFY1
hsa-miR-122-5p	ANKFY1
hsa-miR-590-3p	ANKFY1
hsa-miR-452-5p	ANKFY1
hsa-miR-194-5p	PPP3CA
hsa-miR-142-3p	PPP3CA
hsa-miR-454-3p	PPP3CA
hsa-miR-30a-5p	PPP3CA
hsa-miR-183-5p	PPP3CA
hsa-miR-486-5p	PPP3CA
hsa-miR-155-5p	GAB2
hsa-miR-18a-5p	GAB2
hsa-miR-9-5p	GAB2
hsa-miR-135b-5p	PLCXD3
hsa-miR-122-5p	DNER
hsa-let-7c-5p	DNER
hsa-miR-27b-3p	SEMA4F
hsa-miR-181a-5p	SEMA4F
hsa-miR-21-5p	CD59
hsa-miR-149-5p	CD59
hsa-miR-130b-3p	WDR47
hsa-miR-590-5p	WDR47
hsa-miR-590-3p	WDR47
hsa-miR-374b-5p	WDR47
hsa-miR-590-3p	SLC30A1
hsa-miR-30b-5p	SLC30A1
hsa-miR-129-1-3p	SLC30A1
hsa-miR-106b-5p	SLC30A1
hsa-let-7g-5p	SLC30A1
hsa-miR-200a-5p	CMTM3
hsa-miR-144-3p	CMTM3
hsa-miR-188-5p	CMTM3
hsa-miR-195-5p	MARCH5
hsa-miR-142-3p	MARCH5
hsa-miR-21-5p	MARCH5
hsa-miR-130b-3p	MARCH5
hsa-let-7g-5p	COL27A1
hsa-miR-9-5p	COL27A1
hsa-miR-29a-3p	COL27A1
hsa-miR-148b-3p	CSNK1E
hsa-miR-185-5p	CSNK1E
hsa-miR-34a-5p	OPHN1
hsa-let-7a-5p	OPHN1
hsa-let-7g-5p	OPHN1
hsa-let-7f-5p	OPHN1
hsa-miR-28-5p	OPHN1
hsa-miR-708-5p	OPHN1
hsa-miR-342-3p	OPHN1
hsa-let-7e-5p	CYB561
hsa-miR-214-5p	CYB561
hsa-miR-365a-3p	ERCC6
hsa-miR-125a-5p	NCDN
hsa-miR-320d	TOR1AIP2
hsa-miR-21-5p	TOR1AIP2
hsa-miR-155-5p	TOR1AIP2
hsa-let-7g-5p	TOR1AIP2
hsa-miR-590-5p	TOR1AIP2
hsa-miR-30b-5p	TOR1AIP2
hsa-miR-365a-3p	MYLIP
hsa-miR-142-3p	MYLIP
hsa-miR-21-5p	MYLIP
hsa-miR-130b-3p	MYLIP
hsa-miR-223-3p	MYLIP
hsa-miR-130a-3p	CEP350
hsa-miR-30b-5p	CEP350
hsa-miR-374b-5p	CEP350
hsa-miR-497-5p	CRKL
hsa-miR-181c-5p	CRKL
hsa-miR-30b-5p	CRKL
hsa-miR-708-5p	SLAMF6
hsa-let-7e-5p	SLAMF6
hsa-miR-374b-5p	BDP1
hsa-let-7c-5p	BDP1
hsa-miR-130a-3p	E2F2
hsa-miR-365a-3p	E2F2
hsa-let-7b-5p	E2F2
hsa-miR-31-5p	E2F2
hsa-miR-365b-3p	E2F2
hsa-miR-214-3p	GOLGA4
hsa-miR-18a-5p	GOLGA4
hsa-miR-195-5p	GOLGA4
hsa-miR-497-5p	GOLGA4
hsa-miR-21-5p	GOLGA4
hsa-miR-122-5p	GOLGA4
hsa-let-7c-5p	GOLGA4
hsa-miR-155-5p	GOLGA4
hsa-miR-106b-5p	GOLGA4
hsa-miR-199a-3p	GOLGA4
hsa-miR-199b-3p	GOLGA4
hsa-miR-30e-3p	NAV1
hsa-miR-194-5p	NAV1
hsa-miR-30a-5p	NAV1
hsa-miR-30a-3p	NAV1
hsa-miR-183-5p	NAV1
hsa-miR-30b-5p	NAV1
hsa-miR-362-5p	NAV1
hsa-miR-211-5p	NAV1
hsa-miR-200b-3p	MSN
hsa-miR-429	MSN
hsa-let-7g-5p	MSN
hsa-miR-183-5p	MSN
hsa-miR-425-5p	TRIM13
hsa-miR-138-5p	TRIM13
hsa-miR-141-3p	TRIM13
hsa-let-7e-5p	GRIN3A
hsa-miR-28-5p	CDCA7L
hsa-miR-378c	CDCA7L
hsa-let-7a-5p	GABBR1
hsa-miR-20b-5p	GABBR1
hsa-miR-15a-5p	GABBR1
hsa-let-7c-5p	GABBR1
hsa-miR-874-3p	CACNA1E
hsa-miR-141-3p	CACNA1E
hsa-miR-30b-5p	FUT4
hsa-miR-148b-3p	G3BP1
hsa-miR-30a-5p	G3BP1
hsa-miR-30b-5p	G3BP1
hsa-miR-34a-5p	SRPK1
hsa-miR-130a-3p	SRPK1
hsa-miR-26a-5p	SRPK1
hsa-miR-195-5p	SRPK1
hsa-let-7b-5p	SRPK1
hsa-miR-27b-3p	SRPK1
hsa-miR-199a-5p	ANAPC13
hsa-miR-146b-5p	ANAPC13
hsa-let-7i-5p	ANAPC13
hsa-miR-497-5p	ANAPC13
hsa-miR-101-3p	HMGA2
hsa-miR-148b-3p	HMGA2
hsa-miR-15a-5p	HMGA2
hsa-miR-211-5p	HMGA2
hsa-miR-455-5p	HMGA2
hsa-miR-532-3p	HMGA2
hsa-miR-148b-3p	DEDD
hsa-miR-185-5p	DEDD
hsa-miR-29a-3p	DEDD
hsa-miR-9-5p	DEDD
hsa-miR-193a-3p	ALDH6A1
hsa-miR-149-5p	ALDH6A1
hsa-let-7i-5p	ALDH6A1
hsa-miR-31-5p	ALDH6A1
hsa-let-7e-5p	DENND4B
hsa-let-7b-5p	DENND4B
hsa-miR-19a-3p	FAS
hsa-miR-30b-5p	FAS
hsa-miR-374b-5p	FAS
hsa-miR-200a-5p	GPX7
hsa-miR-29a-3p	GPX7
hsa-miR-200b-3p	PCMT1
hsa-miR-34a-5p	PCMT1
hsa-let-7i-5p	PCMT1
hsa-miR-195-5p	PCMT1
hsa-miR-21-5p	PCMT1
hsa-miR-155-5p	PCMT1
hsa-miR-590-3p	PCMT1
hsa-miR-199b-5p	PCMT1
hsa-miR-330-3p	PCMT1
hsa-miR-130a-3p	DENND5B
hsa-miR-497-5p	DENND5B
hsa-miR-193a-3p	DENND5B
hsa-miR-106b-5p	DENND5B
hsa-miR-30b-5p	DENND5B
hsa-miR-130a-3p	LPGAT1
hsa-miR-27b-3p	LPGAT1
hsa-miR-374b-5p	LPGAT1
hsa-miR-148b-3p	NRARP
hsa-miR-30c-5p	GALNT2
hsa-miR-101-3p	GALNT2
hsa-let-7a-5p	GALNT2
hsa-let-7g-5p	GALNT2
hsa-miR-30a-5p	GALNT2
hsa-miR-214-3p	MFAP3L
hsa-miR-130b-3p	MFAP3L
hsa-miR-106b-5p	MFAP3L
hsa-miR-19a-3p	MFAP3L
hsa-miR-338-3p	UST
hsa-miR-122-5p	UST
hsa-miR-128-3p	UST
hsa-let-7c-5p	UST
hsa-miR-30a-3p	UST
hsa-miR-93-5p	UST
hsa-let-7i-5p	VTA1
hsa-miR-195-5p	VTA1
hsa-miR-497-5p	VTA1
hsa-miR-181c-5p	VTA1
hsa-miR-330-3p	VTA1
hsa-miR-150-5p	VTA1
hsa-miR-590-5p	VTA1
hsa-miR-590-3p	VTA1
hsa-miR-30b-5p	VTA1
hsa-miR-195-5p	MAPK8
hsa-miR-195-5p	RFWD3
hsa-miR-497-5p	RFWD3
hsa-miR-320c	RFWD3
hsa-miR-181a-5p	FAM189B
hsa-let-7b-5p	LRRC20
hsa-miR-532-5p	PCGF3
hsa-miR-200a-5p	LSS
hsa-miR-181b-5p	LSS
hsa-miR-135b-5p	LSS
hsa-miR-342-3p	LSS
hsa-miR-21-5p	LSS
hsa-miR-150-5p	LSS
hsa-miR-125a-5p	LSS
hsa-let-7b-5p	LSS
hsa-let-7g-5p	LSS
hsa-miR-183-5p	LSS
hsa-miR-31-5p	LSS
hsa-miR-20b-5p	LSS
hsa-miR-365a-3p	ICK
hsa-miR-374b-5p	ICK
hsa-miR-142-5p	ICK
hsa-miR-9-5p	MAP3K3
hsa-miR-194-5p	MAP3K3
hsa-miR-135b-5p	MAP3K3
hsa-miR-107	MAP3K3
hsa-miR-33b-5p	MAP3K3
hsa-miR-148b-3p	MKL1
hsa-miR-135b-5p	CALM1
hsa-miR-148b-3p	CALM1
hsa-miR-142-3p	CALM1
hsa-miR-155-5p	CALM1
hsa-miR-26a-5p	DARS2
hsa-miR-26b-5p	DARS2
hsa-let-7b-5p	DARS2
hsa-miR-653-5p	DARS2
hsa-let-7f-5p	POM121
hsa-miR-200b-3p	STYX
hsa-miR-429	STYX
hsa-miR-128-3p	STYX
hsa-miR-30a-5p	STYX
hsa-miR-30b-5p	STYX
hsa-miR-374a-5p	STYX
hsa-let-7e-5p	NPEPL1
hsa-miR-30a-5p	SCN8A
hsa-miR-144-3p	COL11A1
hsa-let-7a-5p	COL11A1
hsa-let-7c-5p	COL11A1
hsa-miR-181b-5p	PIP4K2C
hsa-miR-194-5p	PIP4K2C
hsa-miR-708-5p	PIP4K2C
hsa-miR-342-3p	PIP4K2C
hsa-miR-195-5p	PIP4K2C
hsa-miR-193a-3p	PIP4K2C
hsa-miR-26b-5p	PIP4K2C
hsa-miR-106b-5p	PIP4K2C
hsa-miR-31-5p	RBM12
hsa-miR-330-3p	RBM12
hsa-miR-188-5p	C15orf39
hsa-miR-155-5p	PRKAR1A
hsa-miR-590-3p	PRKAR1A
hsa-miR-106b-5p	PRKAR1A
hsa-miR-183-5p	PRKAR1A
hsa-miR-130a-3p	PRKAR1A
hsa-miR-142-3p	NUCKS1
hsa-miR-106b-5p	NUCKS1
hsa-miR-29a-3p	NUCKS1
hsa-miR-142-5p	NUCKS1
hsa-miR-26a-5p	SLC30A7
hsa-miR-106b-5p	SLC30A7
hsa-miR-365b-3p	SLC30A7
hsa-miR-15a-5p	ESRP1
hsa-miR-211-5p	ESRP1
hsa-let-7i-5p	UBE2T
hsa-let-7c-5p	UBE2T
hsa-miR-181c-5p	UBE2T
hsa-miR-181a-5p	UBE2T
hsa-miR-708-5p	UBE2T
hsa-miR-146b-5p	TCF4
hsa-miR-148b-3p	TCF4
hsa-miR-106b-5p	TCF4
hsa-miR-183-5p	TCF4
hsa-miR-142-5p	TCF4
hsa-miR-107	FAM89A
hsa-miR-148b-3p	FAM89A
hsa-miR-199a-5p	CCDC25
hsa-miR-155-5p	CCDC25
hsa-miR-106b-5p	CCDC25
hsa-miR-31-5p	CCDC25
hsa-miR-338-3p	SRGAP3
hsa-miR-192-5p	SRGAP3
hsa-miR-122-5p	SCYL2
hsa-let-7b-5p	SCYL2
hsa-miR-30a-5p	SCYL2
hsa-miR-455-5p	CACNB4
hsa-let-7f-5p	EDC4
hsa-miR-101-3p	SULF2
hsa-miR-148b-3p	SREBF2
hsa-miR-195-5p	SREBF2
hsa-let-7a-5p	IGDCC4
hsa-miR-10b-5p	IGDCC4
hsa-let-7b-5p	IGDCC4
hsa-miR-200a-3p	IGDCC4
hsa-miR-532-5p	IGDCC4
hsa-miR-200a-3p	PBX1
hsa-miR-186-5p	PBX1
hsa-miR-708-5p	PBX1
hsa-let-7i-5p	PBX1
hsa-miR-320c	PBX1
hsa-miR-23a-3p	PBX1
hsa-let-7g-5p	PBX1
hsa-miR-142-5p	PBX1
hsa-miR-193a-5p	PBX1
hsa-miR-18a-5p	RAB5B
hsa-miR-330-5p	RAB5B
hsa-miR-130b-3p	RAB5B
hsa-miR-106b-5p	RAB5B
hsa-miR-301b-3p	RAB5B
hsa-miR-31-5p	RAB5B
hsa-miR-215-5p	FAM129A
hsa-miR-30a-3p	FAM129A
hsa-miR-181a-5p	CNIH4
hsa-miR-19a-3p	CNIH4
hsa-miR-10a-5p	CNIH4
hsa-miR-10b-5p	CNIH4
hsa-miR-330-5p	CNIH4
hsa-miR-194-5p	FZD6
hsa-miR-214-3p	ARMC8
hsa-miR-125b-5p	ARMC8
hsa-miR-18a-5p	ARMC8
hsa-miR-195-5p	ARMC8
hsa-miR-21-5p	ARMC8
hsa-let-7c-5p	ARMC8
hsa-miR-155-5p	ARMC8
hsa-let-7b-5p	ARMC8
hsa-miR-106b-5p	ARMC8
hsa-miR-135b-5p	COL4A2
hsa-miR-31-5p	COL4A2
hsa-miR-186-5p	ADSS
hsa-miR-320d	ADSS
hsa-miR-195-5p	ADSS
hsa-miR-122-5p	ADSS
hsa-miR-130b-3p	ADSS
[truncated: 6,626 more rows]

## Sheet: KIRC_ceRNA_interactions
ceRNA1	ceRNA2
AAGAB	GSPT1
AAGAB	MESDC2
ABCC5	GK5
ABCC5	NAA40
ABCD3	DLG1
ABCD3	ITFG1
ABCD3	MYO6
ABCD3	PRDX3
ABCD3	SSFA2
ABCD3	WWC2
ABHD10	AUH
ABHD10	NUDT12
ABI2	APPL1
ABI2	ARHGAP5
ABI2	BRMS1L
ABI2	DPP8
ABI2	EMP1
ABI2	FER
ABI2	IPO8
ABI2	KIAA1143
ABI2	SPTY2D1
ABI2	TMCC3
ABI2	TOPORS
ABI2	UBR1
ABI2	VEZF1
ABL2	ITGA5
ABL2	NAV1
ABL2	NID1
ABL2	NRP1
ABL2	STK38L
ACADM	BPNT1
ACADM	DDX60
ACADM	GTF3C4
ACADM	RABL3
ACADSB	AGL
ACADSB	ARHGEF12
ACADSB	CDKN2AIP
ACADSB	EPM2A
ACADSB	HERC3
ACADSB	METTL14
ACADSB	MTMR10
ACADSB	NEK1
ACADSB	PLCL2
ACADSB	PLEKHA7
ACADSB	RALGAPA2
ACADSB	SNX2
ACADSB	TSPYL1
ACADSB	ZNF827
ACBD5	ACADSB
ACBD5	AGL
ACBD5	CD2AP
ACBD5	ENPP4
ACBD5	FBXL5
ACBD5	FNBP1L
ACBD5	HERC3
ACBD5	METTL14
ACBD5	MTMR10
ACBD5	NEK1
ACBD5	NUDT12
ACBD5	SNX2
ACBD5	SNX5
ACBD5	STX12
ACBD5	USP8
ACLY	NEK6
ACO1	DLD
ACOX1	ADD3
ACSL4	DPY19L1
ACSL4	FAM3C
ACSL4	MGAT2
ACSL4	MTDH
ACSL4	PTP4A2
ACSL4	SAMD8
ACSL4	TBCEL
ACSL4	UBE2G1
ACTG1	TAGLN2
ACTN1	FAP
ACTN1	GNAI2
ACTN1	GPR161
ACTR10	ARHGAP5
ACTR10	BRMS1L
ACTR10	CYP51A1
ACTR10	HNRNPH2
ACTR10	ITCH
ACTR10	MBIP
ACTR10	MEGF9
ACTR10	METTL14
ACTR10	OCIAD1
ACTR10	SPTY2D1
ACTR10	TOPORS
ACTR10	VEZF1
ACTR10	ZC3H14
ACVR2A	ABI2
ACVR2A	ACTR10
ACVR2A	BRMS1L
ACVR2A	CALM1
ACVR2A	EPM2AIP1
ACVR2A	LRP6
ACVR2A	MEGF9
ACVR2A	MYLIP
ACVR2A	SIAH1
ACVR2A	SMAD4
ACVR2A	TOPORS
ACVR2A	TTC33
ACVR2A	UBR3
ADAM12	ACTN1
ADAM12	CD44
ADAM12	FAP
ADAM12	SERPINE1
ADAM12	SPSB1
ADAM12	TGFBI
ADAM12	TPM4
ADAM19	ADAM12
ADAM19	GAS1
ADAM19	IL21R
ADAM19	MAP7D1
ADAM19	MMP19
ADAM19	OLFML2B
ADAM19	PLXNA1
ADAM19	TPM4
ADAM22	ENPP4
ADAM9	CRNKL1
ADAM9	SEC24A
ADAMTS14	CHFR
ADAMTS14	PLXNA1
ADAMTS14	SPOCD1
ADH5	DYNLL2
ADNP2	PTP4A1
ADNP2	REEP3
ADNP2	RGP1
ADNP2	SPTY2D1
ADNP2	USP14
ADNP2	ZNF91
ADSS	CCNC
ADSS	MAPRE1
ADSS	SUZ12
AGL	ARHGEF12
AGL	EPM2A
AGL	FAM160A1
AGL	HEATR5A
AGL	MPP7
AGL	MTMR10
AGL	NEK1
AGL	RALGAPA2
AGL	STK3
AGL	USP8
AKAP11	ABI2
AKAP11	ACADSB
AKAP11	ARHGAP12
AKAP11	ARHGAP5
AKAP11	CEP97
AKAP11	CLIC4
AKAP11	DPP8
AKAP11	FER
AKAP11	FNBP1L
AKAP11	FRYL
AKAP11	GMFB
AKAP11	HERC3
AKAP11	IPMK
AKAP11	IPO8
AKAP11	KIAA0232
AKAP11	KLHL20
AKAP11	LONP2
AKAP11	METTL14
AKAP11	NCOA4
AKAP11	PAFAH1B2
AKAP11	PANK3
AKAP11	RASSF3
AKAP11	RBL2
AKAP11	RORA
AKAP11	RPS6KA5
AKAP11	SMARCA2
AKAP11	SPRED1
AKAP11	STAM2
AKAP11	TMCC3
AKAP11	UBE2W
AKAP11	UHMK1
AKAP9	ACADSB
AKAP9	AGL
AKAP9	ARHGEF12
AKAP9	CD2AP
AKAP9	FAM160A1
AKAP9	HERC3
AKAP9	METTL14
AKAP9	MTMR10
AKAP9	NEK1
AKAP9	PLCL2
AKAP9	RALGAPA2
AKAP9	SOS2
AKAP9	USP8
AKAP9	ZNF827
ALDH1L2	BAG2
ALDH1L2	COL3A1
ALDH1L2	F3
ALDH1L2	VGLL3
ALDH3A2	ARHGAP24
ALDH3A2	AUH
ALDH3A2	CDADC1
ALDH3A2	ENPP4
ALDH3A2	EPB41L5
ALDH3A2	FECH
ALDH3A2	FNBP1L
ALDH3A2	MTMR12
ALDH3A2	NUDT12
ALDH3A2	PANK1
ALDH3A2	TAPT1
ALDH3A2	TMEM192
ALDH3A2	TMEM57
ALDH6A1	PEX26
ALDH9A1	ACAT1
ALDH9A1	HSDL2
ANK3	NR3C2
ANKMY2	PREPL
ANKRD17	CD2AP
ANKRD28	SLMAP
ANKRD28	STK38L
ANKRD40	AMOTL1
ANKRD40	ATE1
ANKRD40	DIP2B
ANKRD40	GTF2A1
ANKRD40	KTN1
ANKRD40	LEPROT
ANKRD40	NBR1
ANKRD40	NCOA4
ANKRD40	RAPGEF2
ANKRD40	RASGRP3
ANKRD40	SAMD8
ANO6	GTF2A1
ANO6	NCOA2
ANO6	NEDD4
AP1G1	ACADSB
AP1G1	ACBD5
AP1G1	AGL
AP1G1	AKAP11
AP1G1	AKAP9
AP1G1	ARHGAP12
AP1G1	ARHGAP5
AP1G1	CAB39
AP1G1	CD2AP
AP1G1	COG5
AP1G1	CTR9
AP1G1	CUL5
AP1G1	DENND5B
AP1G1	DPP8
AP1G1	DYNLL2
AP1G1	EGLN1
AP1G1	ENPP4
AP1G1	ENPP5
AP1G1	EPB41L5
AP1G1	EPM2A
AP1G1	FAM160A1
AP1G1	FAM175B
AP1G1	FBXL5
AP1G1	FNBP1L
AP1G1	FRYL
AP1G1	GCC2
AP1G1	GMFB
AP1G1	IPO8
AP1G1	KIAA0232
AP1G1	KIF16B
AP1G1	LGR4
AP1G1	METTL14
AP1G1	MFAP3L
AP1G1	MFSD9
AP1G1	MKLN1
AP1G1	MTMR10
AP1G1	NAA30
AP1G1	NBEAL1
AP1G1	NCOA4
AP1G1	NEK1
AP1G1	NUDT12
AP1G1	PAFAH1B1
AP1G1	PAFAH1B2
AP1G1	PLEKHA7
AP1G1	PPM1A
AP1G1	PRKAR1A
AP1G1	RALGAPA2
AP1G1	TGOLN2
AP1G1	TMEM192
AP1G1	USP8
AP1G1	VPS13C
AP1G1	VPS13D
AP1G1	XIAP
AP1G1	ZMYND11
AP1G1	ZNF827
AP2A1	ACTN1
AP2A1	FAM109A
AP2A1	KCTD5
AP2A1	NAGPA
AP2B1	AMOTL1
AP2B1	NCOA4
AP2B1	PAFAH1B2
AP3B1	ATE1
AP3B1	CLCN3
AP3B1	CLPX
AP3B1	NBR1
AP3B1	PIK3R4
AP3B1	SCP2
AP3B1	TMEM184C
AP3B1	WWP1
AP3B1	XPO4
AP3M1	ATRN
AP3M1	CLTC
AP3M1	DOCK4
AP3M1	PANK3
AP3M1	STT3B
AP3S1	TXNDC12
APAF1	SOS1
APAF1	XPO1
APP	ANKRD40
APPL1	FER
APPL1	REST
APPL1	RLIM
APPL1	SETD2
APPL1	TMF1
APPL1	lncRNA-RAP2C-AS1
AQR	CRNKL1
ARFGEF2	BTBD1
ARFGEF2	NDUFS1
ARFGEF2	YLPM1
ARHGAP1	DDOST
ARHGAP12	ACBD5
ARHGAP12	AGL
ARHGAP12	AKAP9
ARHGAP12	ARHGAP5
ARHGAP12	CD2AP
ARHGAP12	CTR9
ARHGAP12	DPP8
ARHGAP12	ENPP4
ARHGAP12	EPS8
ARHGAP12	FEZ2
ARHGAP12	FNBP1L
ARHGAP12	FRYL
ARHGAP12	GMFB
ARHGAP12	KIAA0232
ARHGAP12	KTN1
ARHGAP12	MCPH1
ARHGAP12	METTL14
ARHGAP12	MPP7
ARHGAP12	MTMR10
ARHGAP12	NCOA4
ARHGAP12	NEK1
ARHGAP12	NUDT12
ARHGAP12	OSBP
ARHGAP12	PLCL2
ARHGAP12	PTPN4
ARHGAP12	RALGAPA2
ARHGAP12	REEP3
ARHGAP12	RLIM
ARHGAP12	SNX2
ARHGAP12	SPTY2D1
ARHGAP12	STK3
ARHGAP12	TBC1D9
ARHGAP12	TTC39B
ARHGAP12	UHMK1
ARHGAP12	XPO4
ARHGAP24	FAM160A1
ARHGAP24	MTMR10
ARHGAP24	MYO6
ARHGAP24	TSPYL1
ARHGAP5	BRMS1L
ARHGAP5	CEP97
ARHGAP5	CRYBG3
ARHGAP5	DPP8
ARHGAP5	EPM2A
ARHGAP5	ERMP1
ARHGAP5	FER
ARHGAP5	FNBP1L
ARHGAP5	HERC3
ARHGAP5	KLHL20
ARHGAP5	LONP2
ARHGAP5	MCPH1
ARHGAP5	MEGF9
ARHGAP5	METTL14
ARHGAP5	MPP7
ARHGAP5	PDE7B
ARHGAP5	SPTY2D1
ARHGAP5	TOPORS
ARHGAP5	TSPYL1
ARHGAP5	UBE2W
ARHGAP5	UBR1
ARHGAP5	USP8
ARHGEF12	FAM160A1
ARHGEF12	FAM198B
ARHGEF12	FBXO3
ARHGEF12	HECW2
ARHGEF12	KBTBD4
ARHGEF12	KBTBD7
ARHGEF12	LMBR1
ARHGEF12	NEK1
ARHGEF12	RALGAPA2
ARHGEF12	SNX2
ARHGEF12	SOS2
ARHGEF2	GNAI2
ARID1B	PLXNA2
ARID1B	SP2
ARL4C	FAP
ARL4C	IL21R
ARL4C	SERPINE1
ARL4C	TGFBI
ARL4C	TPM4
ARL8B	GOLGA4
ARL8B	IDH3A
ARL8B	MARCH5
ARL8B	PAQR3
ARMC8	ARFGEF2
ARMC8	ARHGAP5
ARMC8	CEP97
ARMC8	HNRNPH2
ARMC8	KLHL15
ARMC8	LONP2
ARMC8	MEGF9
ARMC8	REEP3
ARMC8	SLC30A9
ARMC8	SPTY2D1
ARMC8	SYPL1
ARMC8	USP14
ARPP19	ACADSB
ARPP19	ADD3
ARPP19	ARHGAP5
ARPP19	HERC3
ARPP19	RAB11FIP2
ARPP19	SMAD2
ARPP19	SYPL1
ARPP19	TACC1
ARPP19	TRUB1
ARPP19	UBL3
ARPP19	UBQLN1
ARPP19	UBR3
ARPP19	ZNF664
ASAH1	ITFG1
ASAH1	LEPROT
ASAH1	LRBA
ASAH1	MUT
ASAH1	PCCA
ASAH1	PDSS2
ASAH1	SPTY2D1
ASAH1	TSNAX
ASAP1	NRP1
ASCC3	ADAM9
ASCC3	CRNKL1
ASCC3	NBR1
ASCC3	PTPN4
ASCC3	PTPRK
ASCC3	SEC24A
ATAD1	BHLHB9
ATAD1	GTF2A1
ATAD1	ZBTB44
ATE1	CD2AP
ATE1	XPO4
ATP10D	FAM198B
ATP10D	KBTBD4
ATP10D	KBTBD7
ATP10D	PIK3R4
ATP11A	SYDE2
ATP2C1	APPL1
ATP5F1	VDAC1
ATP5G3	ATP5L
ATP5G3	SDHC
ATP6V0E1	VDAC1
ATP6V1A	ATP6V1D
ATP6V1A	KIAA0232
ATP6V1A	MRPS35
ATXN1	CDK19
AUH	ARHGAP24
AUH	CDS1
AUH	FBXL17
AUH	FNBP1L
AUH	GABARAPL2
AUH	HADHB
AUH	MEGF9
AUH	MPP7
AUH	MTMR10
AUH	NUDT12
AUH	PLCL2
AUH	PRKAB1
AUH	RBM47
AUH	RDH11
AUH	SACM1L
AUH	TOPORS
AVEN	ADAM19
AZIN1	GSPT1
AZIN1	MGAT2
AZIN1	RALA
AZIN1	WNK1
BAG4	ANKRD40
BAG4	AP2B1
BAG4	ARHGAP12
BAG4	BECN1
BAG4	CAB39
BAG4	DENND5B
BAG4	DYRK2
BAG4	MEGF9
BAG4	NAA30
BAG4	NCOA4
BAG4	PAFAH1B1
BAG4	PAFAH1B2
BAG4	PPM1A
BAG4	REEP3
BAG4	RLIM
BAG4	SPTY2D1
BAG4	SUZ12
BAG4	TBC1D9
BAG4	TNIK
BAG4	USP14
BAG4	VPS13D
BAG4	ZZZ3
BAK1	CTSZ
BBX	CEP97
BBX	DSTYK
BBX	FER
BBX	G3BP2
BBX	GDAP2
BBX	KLHL15
BBX	KPNA6
BBX	PDCD10
BBX	PHF6
BBX	RBL2
BBX	SMARCA2
BBX	SUZ12
BBX	UBE2W
BBX	USP53
BBX	XIAP
BCAT1	CD44
BCAT1	GNA12
BCAT1	TLE4
BCL2	RAPGEF4
BCL2	RIT1
BCL2L13	SCP2
BDP1	ASCC3
BECN1	CLTC
BECN1	HSPA8
BECN1	NCOA4
BECN1	REEP3
BECN1	STT3B
BECN1	UHMK1
BMP2	ENPP4
BMP2K	IPMK
BMP2K	NDUFS1
BMP2K	RASSF3
BNIP3L	CLIC4
BNIP3L	NR3C1
BNIP3L	SERTAD2
BRMS1L	ATP10D
BRMS1L	ERMP1
BRMS1L	FNBP1L
BRMS1L	MBIP
BRMS1L	SPTY2D1
BRMS1L	TOPORS
BRMS1L	TSNAX
BRMS1L	UBR1
BRMS1L	ZFYVE9
BTBD1	BMP2K
BTBD1	ITCH
BTBD1	LONP2
BTBD1	REEP3
BTBD1	UBE2G1
BTBD1	USP14
BTBD1	VPS13C
BTBD1	ZZZ3
BTBD3	EPAS1
BTBD3	GRB10
BTBD3	KLF3
BTBD3	PABPC4L
BTBD3	PGM2L1
BTBD3	RNF38
BTBD3	S1PR1
C17orf53	NUMBL
C19orf54	TAZ
C5orf22	ADSS
C5orf22	DLD
C5orf22	HSPA4
C5orf22	RBBP5
C6orf89	CLCN3
C6orf89	LRBA
C6orf89	MUT
CAB39	AGL
CAB39	ARHGAP12
CAB39	CD2AP
CAB39	CTR9
CAB39	DYNLL2
CAB39	FAM20B
CAB39	GPD2
CAB39	HSPA8
CAB39	KIAA0232
CAB39	LITAF
CAB39	NCOA4
CAB39	NEK1
CAB39	PAFAH1B2
CAB39	PLCL2
CAB39	PTPN4
CAB39	PXK
CAB39	RALGAPA2
CAB39	REEP3
CAB39	SACM1L
CAB39	SNX2
CAB39	STK3
CAB39	STT3B
CAB39	STX12
CAB39	SUSD1
CAB39	UHMK1
CAB39	XPO4
CABLES2	AURKA
CALU	ARF4
CALU	DPY19L1
CALU	GNB4
CALU	LHFPL2
CALU	SCYL2
CALU	SEC23A
CAMSAP1	SLC30A1
CAPZA1	ARL4C
CAPZA1	CASP3
CAPZA1	CBX3
CAPZA1	CDK1
CAPZA1	IKBIP
CAPZA1	STK17B
CASP3	ADAM12
CBFB	PCGF6
CBL	RECQL
CBL	STRN
CBL	ZEB2
CCDC25	ASAH1
CCDC25	MEGF9
CCDC47	ATRN
CCDC47	CDKN2AIP
CCDC47	CLCN3
CCDC47	IPO8
CCDC47	MPP5
CCDC47	REEP3
CCDC47	TAX1BP1
CCDC47	USP8
CCDC88A	RECQL
CCNC	GSPT1
CCNC	NAA50
CCNC	REEP3
CCNC	ZNF664
CCNG1	ANKMY2
CCNG1	BCL2
CCNG1	ENPP5
CCNG1	HDHD2
CCNG1	IBTK
CCNG1	STAM2
CCNG1	SYPL1
CCNG1	TSNAX
CD164	CD2AP
CD164	GNG12
CD164	GPN3
CD164	RAB11FIP2
CD164	TMEM38B
CD164	TSPYL1
CD2AP	CLTC
CD2AP	MTMR10
CD2AP	NEK1
CD2AP	TSPYL1
CD44	FAP
CD46	ARFGEF2
CD46	GCC2
CD46	HDHD2
CD46	LONP2
CD46	VPS13C
CD80	EMB
CD80	PLXNC1
CD80	STK17B
CDADC1	ARHGAP24
CDADC1	FBXO9
CDH11	GLI2
CDH2	CPNE8
CDH2	TMCC1
CDK19	EHBP1
CDK19	PTPRK
CDK19	RPS6KA5
CDKN2AIP	AGL
CDKN2AIP	CYP51A1
CDKN2AIP	HEATR5A
CDKN2AIP	NEK1
CDKN2AIP	SNX2
CDKN2AIP	TRAK2
CDKN2AIP	TSNAX
CDKN2AIP	USP8
CDS1	MPP7
CDYL	ATE1
CDYL	ATP8B1
CDYL	HECTD1
CDYL	LMBR1
CECR6	lncRNA-PCED1B-AS1
CEP135	APAF1
CEP170	DSCC1
CEP170	MARCKS
CEP350	AP3M1
CEP350	ASCC3
CEP350	CLTC
CEP350	DENND5B
CEP350	DHX9
CEP350	DOCK4
CEP350	HECTD1
CEP350	ITGA4
CEP350	LNPEP
CEP350	LPGAT1
CEP350	PTPN4
CEP350	PTPRK
CEP350	SEC24A
CEP350	STT3B
CEP97	BMP2K
CEP97	IPMK
CEP97	MAN1A2
CEP97	METTL14
CEP97	RASSF3
CHCHD4	TSG101
CHFR	PLXNA1
CHN1	FAP
CHST15	PDE10A
CHSY3	DUSP7
CHSY3	MAP4K4
CHSY3	MEX3B
CHUK	ATG5
CHUK	CAB39
CHUK	KIAA0232
CHUK	MKLN1
CHUK	OPA1
CHUK	PLCL2
CHUK	SACM1L
CISD2	RBM47
CKAP2L	RECQL
CLASP2	DCAF7
CLASP2	GFM1
CLASP2	GPR137C
CLASP2	RBBP5
CLASP2	SUCLA2
CLASP2	WDR48
CLCN3	ASAH1
CLCN3	ATE1
CLCN3	CD2AP
CLCN3	CDKN2AIP
CLCN3	CDS1
CLCN3	CLTC
CLCN3	HADHB
CLCN3	HSPA8
CLCN3	NCOA4
CLCN3	REEP3
CLCN3	RGP1
CLCN3	SPTY2D1
CLCN3	TSNAX
CLCN3	UHMK1
CLCN3	XPO4
CLCN3	ZNF664
CLCN5	ACADSB
CLCN5	AUH
CLCN5	CDS1
CLCN5	CLCN3
CLCN5	DDAH1
CLCN5	DNAJC16
CLCN5	DYNLL2
CLCN5	FECH
CLCN5	NUDT12
CLCN5	PANK1
CLCN5	PLEKHA7
CLCN5	SH3BGRL2
CLCN5	TTC30B
CLCN5	ZNRF3
CLCN6	EVC
CLINT1	AP3B1
CLINT1	CLCN3
CLINT1	GCC2
CLINT1	LRBA
CLINT1	MPP5
CLINT1	MUT
CLINT1	OPA1
CLINT1	PANK1
CLINT1	TSNAX
CLINT1	USP14
CLTC	DHX36
CLTC	PIK3R4
CLTC	STRAP
CLTC	STT3B
CMTM4	LONP2
COG5	AKAP11
COG5	ARHGAP12
COG5	BECN1
COG5	DENND5B
COG5	GMFB
COG5	HPS5
COG5	IPO8
COG5	LZIC
COG5	METTL14
COG5	MFSD9
COG5	MKLN1
COG5	NBEAL1
COG5	NCOA4
COG5	OCRL
COG5	PAFAH1B2
COG5	PANK3
COG5	PRKAR1A
COG5	PXK
COG5	REEP3
COG5	TGOLN2
COG5	VPS13C
COG5	XIAP
COL11A1	SPOCD1
COL1A1	DPYSL3
COL3A1	GLI3
COL3A1	LOXL2
COL3A1	VGLL3
COL4A1	SASH1
COL4A1	SMAD1
COL4A4	LRBA
COL4A4	NTN4
COL4A4	PCCA
COL5A1	CORO2B
COL5A1	GDF11
COL5A1	PHF19
COMMD8	PDCD10
COMMD8	SCP2
COTL1	SH3KBP1
COX10	PSME3
CPA4	STEAP3
CPEB3	AKAP9
CPEB3	ARHGEF12
CPEB3	AUH
CPEB3	MARCH5
CPEB3	PDIK1L
CPEB3	RNF38
CPEB3	SOS2
CPEB3	TRIM2
CPEB4	ABHD10
CPEB4	AKAP9
CPEB4	ANKMY2
CPEB4	AUH
CPEB4	CDS1
CPEB4	CLCN5
CPEB4	FBXL17
CPEB4	HADHB
CPEB4	MPP5
CPEB4	PCGF5
CPEB4	PPM1A
CPEB4	PREPL
CPEB4	RBM47
CPEB4	SLC30A9
CPEB4	STAM2
CPEB4	TAX1BP1
CPEB4	TRUB1
CPEB4	UBR3
CPNE8	PLS1
CPNE8	TMCC1
CPSF2	FAM126A
CPSF2	KCTD12
CPSF2	UBE2A
CRYBG3	MAP1B
CRYBG3	SMAD1
CTCF	FER
CTCF	SAMD8
CTCF	ZFYVE9
CTR9	ACADSB
CTR9	ACBD5
CTR9	AGL
CTR9	AKAP9
CTR9	ARHGEF12
CTR9	CD2AP
CTR9	DDX1
CTR9	DYNLL2
CTR9	ENPP4
CTR9	EPM2A
CTR9	FAM160A1
CTR9	FBXL17
CTR9	FNBP1L
CTR9	HERC3
CTR9	METTL14
CTR9	MPP7
CTR9	NEK1
CTR9	PLCL2
CTR9	PXK
CTR9	RALGAPA2
CTR9	SACM1L
CTR9	SNX2
CTR9	SOS2
CTR9	STK3
CTR9	STX12
CTR9	USP8
CUL3	ARHGEF12
CUL3	TGOLN2
CUL5	ACADSB
CUL5	ACBD5
CUL5	AGL
CUL5	AKAP9
CUL5	ARHGAP12
CUL5	ARHGEF12
CUL5	AUH
CUL5	CAB39
CUL5	CD2AP
CUL5	CTR9
CUL5	DYNLL2
CUL5	ENPP4
CUL5	EPB41L5
CUL5	EPM2A
CUL5	EPS8
CUL5	FAM160A1
CUL5	FAM20B
CUL5	FBXL5
CUL5	FBXO8
CUL5	FECH
CUL5	FNBP1L
CUL5	FRYL
CUL5	GCC2
CUL5	HECTD1
CUL5	HERC3
CUL5	KIF16B
CUL5	KLF3
CUL5	METTL14
CUL5	MPP7
CUL5	MTMR10
CUL5	NBEAL1
CUL5	NEK1
CUL5	NUDT12
CUL5	OSBP
CUL5	PAFAH1B2
CUL5	PLCL2
CUL5	RALGAPA2
CUL5	RAPGEF2
CUL5	SMAD4
CUL5	SNX2
CUL5	STK3
CUL5	STX12
CUL5	USP8
CUL5	VAPA
CUL5	VPS13C
CYBRD1	CRYBG3
CYLD	HPS5
CYLD	ITGA4
CYLD	KBTBD8
CYP51A1	LRBA
CYP51A1	MUT
DAZAP2	ASAH1
DAZAP2	EGLN1
DAZAP2	ENPP5
DAZAP2	ERMP1
DAZAP2	IPO8
DAZAP2	SLC30A9
DAZAP2	SPTY2D1
DCAF12	APPL1
DCAF12	LEPROT
DCAF7	ATE1
DCAF7	FAM168B
DCAF7	GTF2A1
DCAF7	IBTK
DCAF7	RBBP5
DCAF7	TMTC2
DCAF7	TSPYL1
DCAF7	UHMK1
DCAF7	XPO4
DCAF7	lncRNA-DHRS4-AS1
DCAF7	lncRNA-SNORD109A
DCBLD1	CHN1
DCBLD1	FAM126A
DCLRE1B	ETV5
DDAH1	ACAT1
DDAH1	ARHGEF12
DDAH1	ATP11A
DDAH1	PREPL
DDAH1	SYDE2
DDX58	DDX60
DENND1B	ARHGAP12
DENND1B	DCAF7
DENND1B	XPO4
DENND4B	SEC31B
DENND4B	TAZ
DENND4B	TMCO6
DENND5B	AKAP11
DENND5B	AP3M1
DENND5B	CHUK
DENND5B	CLTC
DENND5B	GMFB
DENND5B	IPO8
DENND5B	NCOA4
DENND5B	PANK3
DENND5B	PTPN4
DENND5B	REEP3
DENND5B	SAMD8
DENND5B	SUZ12
DENND5B	TGOLN2
DENND5B	XIAP
DHX36	PIK3R4
DIP2B	CLPX
DIP2B	CLTC
DIP2B	GTF2A1
DIP2B	LEPROT
DIP2B	MFHAS1
DIP2B	PIK3R4
DIP2B	SAMD8
DIP2B	TBCEL
DIP2B	TMEM184C
DIP2B	UBR1
DIP2C	ATP11A
DIP2C	CNNM3
DIP2C	DTWD2
DIP2C	RIT1
DIP2C	TRIM13
DLD	CHPT1
DLD	NAA50
DLG1	CLPX
DLG1	PIK3R4
DLG1	TFAM
DLG1	TMEM184C
DLGAP5	CCNE1
DNAJB9	ACAT1
DNAJB9	AP1G1
DNAJB9	CCDC47
DNAJB9	CLINT1
DNAJB9	COG5
DNAJB9	EGLN1
DNAJB9	HADHB
DNAJB9	KLHL8
DNAJB9	NAPEPLD
DNAJB9	NCOA4
DNAJB9	PLS1
DNAJB9	TAX1BP1
DNAJB9	TXNDC9
DNAJC16	ARHGAP24
DNAJC16	FAM168B
DNAJC16	FBXL5
DNAJC16	MYO6
DNM1L	SS18
DOCK1	FUBP1
DOCK1	SP4
DOCK1	SPRED2
DOCK4	ADD3
DOCK4	AKAP11
DOCK4	FRYL
DOCK4	GCC2
DOCK4	HEATR5A
DOCK4	ITGA4
DOCK4	KLHL20
DOCK4	LNPEP
DOCK4	NEK1
DOCK4	NR3C1
DOCK4	PAFAH1B2
DOCK4	PANK3
DOCK4	PIP4K2A
DOCK4	PLCL2
DOCK4	PTPRK
DOCK4	RPS6KA5
DOCK4	VPS13C
DOCK4	ZEB2
DOT1L	GGA3
DPP8	ACADSB
DPP8	CRYBG3
DPP8	MCPH1
DPP8	METTL14
DPP8	SMAD4
DPY19L1	ARF4
DPY19L1	GNB4
DPY19L1	HPS5
DPY19L1	RP2
DPY19L1	SEC23A
DSTYK	CEP97
DSTYK	KLHL20
DSTYK	MAN1A2
DSTYK	TBCEL
DSTYK	lncRNA-RAP2C-AS1
DUSP7	GLI2
DUSP7	ITGA5
DUSP7	MICAL2
DUSP7	NID1
DYNLL2	AGL
DYNLL2	EPM2A
DYNLL2	NEK1
DYNLL2	PDXDC1
DYNLL2	PLCL2
DYNLL2	RALGAPA2
DYNLL2	SNX2
DYRK2	ERC1
DYRK2	RLIM
DYRK2	SPTY2D1
DYRK2	ZZZ3
EDNRB	ARHGEF12
EDNRB	EBF3
EDNRB	FBXO3
EDNRB	HECW2
EDNRB	HERC3
EDNRB	HOXD8
EDNRB	MYLIP
EDNRB	NBEAL1
EDNRB	PDE7B
EDNRB	RARB
EDNRB	SOS2
EDNRB	SPRED2
EDNRB	SYDE2
EDNRB	TACC1
EDNRB	TCF4
EDNRB	TSC22D1
EDNRB	UBR3
EFHD2	PLAUR
EFHD2	RELT
EFHD2	ZNF385A
EFHD2	lncRNA-CTA-384D8.35
EFNA3	VIM
EFNB2	EBF3
EFNB2	EPAS1
EFNB2	FEZ2
EFNB2	KLF3
EFNB2	KLHL20
EFNB2	MFSD6
EFNB2	MPDZ
EFNB2	PGM2L1
EFNB2	RAPGEF2
EFNB2	TCF4
EFTUD2	GNA12
EGLN1	ARHGEF12
EGLN1	ENPP5
EGLN1	MAN1A2
EGLN1	METTL14
EGLN1	PLS1
EGLN1	PREPL
EGLN1	RGL1
EGLN1	SCRN3
EIF4E	ARF6
EIF4E	GMFB
EIF4E	MCPH1
ELK3	AKAP11
ELK3	DPP8
ELK3	EPAS1
ELK3	FEZ2
ELK3	KALRN
ELK3	MAP4K4
ELK3	MFHAS1
ELK3	MPDZ
ELK3	NRP1
ELK3	PGM2L1
ELK3	QKI
ELK3	RAI14
ELK3	RPS6KA5
ELK3	SAMD8
ELK3	TBCEL
ELK3	TCF4
ELK3	TMCC3
ELK3	WDFY1
ELK3	ZEB2
EMB	CEP170
EMB	EPHB2
EMB	GNB4
EMB	KLHL6
EMB	LCP1
EMB	MARCKS
EMB	OAS2
EMB	STK17B
EMB	TNFRSF8
ENPP4	ARHGAP24
ENPP4	FAM160A1
ENPP4	MTMR10
ENPP4	NEK1
ENPP4	NUDT12
ENPP4	PLCL2
ENPP4	SNX2
ENPP4	THSD7A
ENPP4	USP8
ENPP5	ACADSB
ENPP5	ADD3
ENPP5	AGL
ENPP5	CDS1
ENPP5	FBXL5
ENPP5	FNBP1L
ENPP5	FZD5
ENPP5	GRAMD1C
ENPP5	METTL14
ENPP5	SNX2
ENPP5	UGT8
ENPP5	USP8
EOMES	SLAMF6
EPAS1	NOVA2
EPAS1	PABPC4L
EPAS1	RAPGEF4
EPB41L2	KCTD20
EPB41L2	RAB31
EPB41L2	SLC30A1
EPB41L2	STX6
EPB41L2	TOR1AIP2
EPB41L4B	GPC3
EPB41L5	ACADSB
EPB41L5	ACBD5
EPB41L5	AGL
EPB41L5	ARHGAP24
EPB41L5	ARHGEF12
EPB41L5	AUH
EPB41L5	CTR9
EPB41L5	DYNLL2
EPB41L5	ENPP4
EPB41L5	EPM2A
EPB41L5	FAM160A1
EPB41L5	FNBP1L
EPB41L5	GCC2
EPB41L5	METTL14
EPB41L5	MTMR10
EPB41L5	NBEAL1
EPB41L5	NEK1
EPB41L5	NUDT12
EPB41L5	RAPGEF2
EPB41L5	SNX2
EPB41L5	TAPT1
EPB41L5	USP8
EPB41L5	VPS13C
EPHA4	RAB11FIP2
EPHA4	SSFA2
EPHA4	ZHX1
EPHB2	NAV3
EPM2A	MPP7
EPS8	AKAP9
EPS8	ENPP4
EPS8	FAM160A1
EPS8	NEK1
EPS8	PLCL2
EPS8	XPO4
ERLIN2	ACADM
ERLIN2	ATE1
ERLIN2	CAT
ERLIN2	CLCN3
ERLIN2	DLD
ERLIN2	GTF3C4
ERLIN2	NBR1
ERLIN2	RABL3
ERLIN2	WWP1
ERLIN2	ZBTB44
ERMP1	MUT
ERMP1	PDP1
ERMP1	TOPORS
ERP29	PRR13
ERP29	UNC119
ETNK1	ARFGEF2
ETNK1	TLK1
ETNK1	TMEM33
ETS1	RAPGEF4
ETS1	TMTC2
ETS1	WDFY1
EXOC4	NBR1
EYA3	lncRNA-SNORD109A
FAM102A	CDK16
FAM104A	AP3S1
FAM126A	CHN1
FAM126A	GPR161
FAM160A1	KBTBD4
FAM175B	ACBD5
FAM175B	AGL
FAM175B	CD2AP
FAM175B	CDKN2AIP
FAM175B	CLTC
FAM175B	CTR9
FAM175B	CUL5
FAM175B	ENPP4
FAM175B	EPB41L5
FAM175B	EPM2A
FAM175B	FAM20B
FAM175B	FECH
FAM175B	FNBP1L
FAM175B	FRYL
FAM175B	GCC2
FAM175B	HEATR5A
FAM175B	HECTD1
FAM175B	LGR4
FAM175B	MPP5
FAM175B	NAA50
FAM175B	NEK1
FAM175B	RAPGEF2
FAM175B	SNX2
FAM175B	STX12
FAM175B	TMEM192
FAM175B	TSPYL1
FAM175B	WDR47
FAM175B	XPO4
FAM175B	YWHAB
FAM20B	AGL
FAM20B	ARHGAP12
FAM20B	ARHGEF12
FAM20B	CRYBG3
FAM20B	CTR9
FAM20B	GCC2
FAM20B	METTL14
FAM20B	MKLN1
FAM20B	NEK1
FAM20B	PAFAH1B2
FAM20B	RALGAPA2
FAM20B	SMAD4
FAM20B	STAM2
FAM20B	STK3
FAM20B	USP8
FAM20B	VPS13C
FAM43A	TCF4
FAS	NLGN1
FBXL3	ACTR10
FBXL3	BRMS1L
FBXL3	CTCF
FBXL3	GAB1
FBXL3	KLHL15
FBXL3	MEGF9
FBXL3	MKLN1
FBXL3	SLC30A9
FBXL3	TIMP3
FBXL3	TOPORS
FBXL3	USP53
FBXL3	WWC2
FBXL3	ZFYVE9
FBXL5	ACADSB
FBXL5	ARHGAP24
FBXL5	ARHGEF12
FBXL5	ATP11A
FBXL5	CDADC1
FBXL5	FBXL17
FBXL5	HERC3
FBXL5	METTL14
FBXL5	NEK1
FBXL5	PREPL
FBXL5	SNX2
FBXL5	TLN2
FBXL5	TMEM57
FBXL5	TSPYL1
FBXO21	FBXL3
FBXO21	ZFYVE9
FBXO45	DSCC1
FBXO45	G3BP1
FBXO45	MGAT2
FBXO45	SEC23A
FBXO8	AUH
FBXO8	CDKN2AIP
FBXO8	CDS1
FBXO8	ENPP4
FBXO8	EPS8
FBXO8	FBXL5
FBXO8	HERC3
FBXO8	HSD17B12
FBXO8	METTL14
FBXO8	RBM47
FBXO8	TMEM9B
FECH	ACADSB
FECH	ACBD5
FECH	AGL
FECH	AUH
FECH	CLCN3
FECH	CTR9
FECH	DYNLL2
FECH	ENPP4
FECH	FAM160A1
FECH	FNBP1L
FECH	METTL14
FECH	MTMR10
FECH	NCOA4
FECH	NEK1
FECH	OSBP
FECH	PAFAH1B2
FECH	PANK1
FECH	SNX2
FECH	UHMK1
FECH	USP8
FECH	VPS13C
FECH	XPO4
FER	BMP2K
FER	CEP97
FER	IPMK
FER	MAN1A2
FER	METTL14
FER	RASSF3
FERMT2	MBIP
FEZ2	METAP2
FGD6	APAF1
FNBP1L	AGL
FNBP1L	AKAP9
FNBP1L	ARHGAP24
FNBP1L	CD2AP
FNBP1L	CDKN2AIP
FNBP1L	DPP8
FNBP1L	ENPP4
FNBP1L	FAM160A1
FNBP1L	LEPROT
FNBP1L	METTL14
FNBP1L	MTMR10
FNBP1L	NCOA4
FNBP1L	NEK1
FNBP1L	SNX2
FNBP1L	TSPYL1
FNBP1L	UBR1
FNBP1L	XPO4
FNDC3B	ADAM9
FNDC3B	ASCC3
FNDC3B	C3orf58
FNDC3B	SEC24A
FNIP1	CHUK
FNIP1	NCKAP1
FNIP1	RLIM
FNIP1	UBR3
FREM2	SH3BGRL2
FRY	MPPED2
FRY	NEURL1B
FRY	NOVA2
FRY	ZNF582
FRYL	ACADSB
FRYL	AGL
FRYL	AKAP9
FRYL	CD2AP
FRYL	FBXL5
FRYL	HEATR5A
FRYL	KIAA0232
FRYL	KLHL20
FRYL	METTL14
FRYL	NEK1
FRYL	RALGAPA2
FRYL	STX12
FRYL	TSPYL1
FRYL	UHMK1
FRYL	USP8
FTO	ACLY
FTO	EHBP1
FTO	PRUNE2
FUBP1	ATF6
FUBP1	NCOA2
FUBP1	UHMK1
FUT10	ARHGAP12
FUT10	LMBR1
FUT10	XPO4
FUT11	ACADM
FUT11	DDX60
FYCO1	BBX
FYCO1	PAFAH1B2
FYCO1	PXK
FYCO1	RALGAPA2
FYCO1	RPP14
FYCO1	THSD7A
FYCO1	VPS13D
FYTTD1	ABI2
FYTTD1	FERMT2
FYTTD1	SMAD4
FYTTD1	SPRED1
G3BP1	MGAT2
G3BP2	CCNC
G3BP2	HCCS
G3BP2	HSPA8
G3BP2	NAA50
GAB1	ARHGEF12
GAB1	ATP11A
GAB1	CEP97
GAB1	FAM198B
GAB1	FER
GAB1	KBTBD7
GAB1	RBL2
GAB1	SMARCA2
GAB1	STAM2
GAB1	SYDE2
GAB1	TMEM184C
GAB1	TOPORS
GAB1	ZFYVE9
GABARAPL1	CDS1
GABARAPL1	DYNLL2
GABARAPL1	HCCS
GABARAPL1	MPP7
GABARAPL1	PXK
GABARAPL1	SACM1L
GABARAPL1	TAX1BP1
GABARAPL1	TMEM33
GABARAPL1	TMEM9B
GABARAPL1	TRIM2
GABBR1	ADAMTS14
GALNT1	ACSL4
GALNT1	STX6
GALNT1	UBE2G1
GALNT1	YWHAG
GALNT2	ACTN1
GALNT2	ADAM12
GALNT2	AP2A1
GALNT2	PLXNA1
GALNT2	SHISA5
GALNT2	SPSB1
GALNT2	TGFBI
GAS1	GLI2
GCC2	ACADSB
GCC2	ACBD5
GCC2	AGL
GCC2	AKAP11
GCC2	AKAP9
GCC2	CD2AP
GCC2	CDKN2AIP
GCC2	CLTC
GCC2	CTR9
GCC2	FNBP1L
GCC2	FRYL
GCC2	GTF2A1
GCC2	KIAA0232
GCC2	METTL14
GCC2	NEK1
GCC2	RALGAPA2
GCC2	STAM2
GCC2	UHMK1
GCC2	XPO4
GDAP2	KLHL2
GDAP2	PDCD10
GDAP2	PRRG1
GDAP2	SLMAP
GDAP2	SUZ12
GDAP2	UBE2G1
GDF11	lncRNA-ZNF582-AS1
GDI2	FEZ2
GMFB	DYNLL2
GMFB	METTL14
GMFB	NCOA4
GNA12	GNAI2
GNA13	BECN1
GNA13	CEP170
GNA13	GNB4
GNA13	SUZ12
GNB4	ARHGEF6
GNB4	ARL4C
GNB4	CEP170
GNB4	KBTBD8
GNB4	LHFPL2
GNB4	MARCKS
GNB4	OAS2
GNB4	PCGF6
GNB4	PIP4K2A
GNB4	STK17B
GNG12	ATE1
GNG12	CD2AP
GNG12	CLCN3
GNG12	CLPX
GNG12	DIP2B
GNG12	ERLIN2
GNG12	RBBP5
GNG12	TMEM184C
GNG12	XPO4
GNPNAT1	HEATR5A
GNPNAT1	PPP2R5C
GNS	ARFGEF2
GNS	BMP2K
GNS	BTBD1
GOLGA4	ARFGEF2
GOLGA4	ARHGAP5
GOLGA4	ARMC8
GOLGA4	ATP6V1A
GOLGA4	CEP97
GOLGA4	FUBP1
GOLGA4	HNRNPH2
GOLGA4	KLHL15
GOLGA4	KTN1
GOLGA4	LONP2
GOLGA4	LRRC57
GOLGA4	MED21
GOLGA4	MEGF9
GOLGA4	RBL2
GOLGA4	REEP3
GOLGA4	SLC30A9
GOLGA4	SPTY2D1
GOLGA4	SUZ12
GOLGA4	TBC1D4
GOLGA4	TMEM33
GOLGA4	TOPORS
GOLGA4	UBQLN1
GOLGA4	USP14
GOLGA4	VPS13C
GOLGA4	VPS13D
GOLGA4	WWP1
GOLGA4	ZNF91
GOSR2	SLC31A1
GOT2	APOO
GOT2	ATP5F1
GOT2	ATP6V1A
GPAM	PDP1
GPAM	RLIM
GPD1L	ACTR10
GPD1L	ATP5B
GPD1L	AUH
GPD1L	BRMS1L
GPD1L	CDS1
GPD1L	CTR9
GPD1L	FBXO8
GPD1L	GOLGA4
GPD1L	IPO8
GPD1L	MEGF9
GPD1L	MPP5
GPD1L	MPP7
GPD1L	PPM1A
GPD1L	SACM1L
GPD1L	TRIM2
GPD1L	ZNF664
GPR137C	CEP76
GPR137C	EIF4G3
GPR161	FAP
GRB10	ARHGEF12
GRB10	COL4A1
GRB10	EBF1
GRB10	EPAS1
GRB10	PABPC4L
GRK5	MMP16
GRK5	OAZ2
GSPT1	HEATR5A
GSR	GHITM
GSR	PRDX3
GTF3C4	DDX60
GXYLT1	EGLN1
GXYLT1	HMGCS1
GXYLT1	IPMK
GXYLT1	MAN1A2
GXYLT1	NCKAP1
GXYLT1	PANK3
GXYLT1	SPTY2D1
HADHB	CDS1
HAT1	DHX9
HAT1	NEDD4
HAT1	SEC23A
HCCS	ATP6AP2
HEATR5A	ATRN
HEATR5A	CLPX
HEATR5A	EPM2A
HEATR5A	NEK1
HEATR5A	RALGAPA2
HECA	SATB1
HECA	UBP1
HECTD1	AGL
HECTD1	AKAP9
HECTD1	ARHGEF12
HECTD1	ATE1
HECTD1	ATRN
HECTD1	CDKN2AIP
HECTD1	CLPX
HECTD1	CLTC
HECTD1	CTR9
HECTD1	DYNLL2
HECTD1	FAM160A1
HECTD1	FRYL
HECTD1	HEATR5A
HECTD1	LMBR1
HECTD1	NEK1
HECTD1	OSBP
HECTD1	PAFAH1B2
HECTD1	PLCL2
HECTD1	PTPN4
HECTD1	RALGAPA2
HECTD1	RAPGEF2
HECTD1	TMEM184C
HECTD1	UHMK1
HECTD1	XPO4
HECTD1	ZNF827
HECW2	EBF3
HERC3	AGL
HERC3	ARHGEF12
HERC3	ENPP4
HERC3	FAM160A1
HERC3	NEK1
HERC3	PLCL2
HERC3	RALGAPA2
HIC2	CLCN6
HIC2	ZCCHC3
HIF1A	CPSF2
HIP1	ARHGEF10
HIP1	SKI
HIPK2	ADAM22
HIPK2	NDUFS1
HMGCR	ADNP2
HMGCR	CLCN3
HMGCR	HMGCS1
HMGCR	NGLY1
HMGCR	NHLRC2
HMGCR	RGP1
HMGCR	SPTY2D1
HMGCR	SYPL1
HMGCR	ZMYND11
HMGCR	ZNF91
HMGCS1	CYP51A1
HMGCS1	DDX52
HMGCS1	DLD
HMGCS1	FZD5
HMGCS1	SPTY2D1
HMGCS1	TSNAX
HMGCS1	ZNF91
HMGXB4	PHTF2
HNRNPF	SUZ12
HNRNPH2	ARHGAP5
HNRNPH2	ATP6V1D
HNRNPH2	BRMS1L
HNRNPH2	ERMP1
HNRNPH2	MEGF9
HNRNPH2	REEP3
HNRNPH2	SPTY2D1
HNRNPH2	TOPORS
HNRNPH2	UBR1
HOMER1	UBE2G1
HPS5	HEATR5A
HPS5	RECQL
HSD17B12	CYP51A1
HSDL2	SNX5
HSPA4	PSME3
HSPA8	DYNLL2
HSPA8	NCOA4
HSPA8	OSBP
ICK	APPL1
ICK	LNPEP
IDH3A	GOLGA4
IDH3A	LRRC57
IGF2BP3	BLM
IGF2BP3	PSMA1
IGF2BP3	TPX2
IL21R	RHEBL1
ING3	DPP8
ING3	FNBP1L
ING3	METTL14
ING3	RAPGEF4
ING3	STX12
INSIG1	ATP6AP2
INSIG1	HCCS
INSIG1	TMEM9B
IPMK	PTPRK
IPMK	TBCEL
IPO8	ARHGAP12
IPO8	ARHGAP5
IPO8	BRMS1L
IPO8	CLCN3
IPO8	DNAJC21
IPO8	EIF4E
IPO8	ERMP1
IPO8	FNBP1L
IPO8	GMFB
IPO8	HNRNPH2
IPO8	KIAA0232
IPO8	MEGF9
IPO8	METTL14
IPO8	NCOA4
IPO8	PAFAH1B2
IPO8	PDSS2
IPO8	PXK
IPO8	REEP3
IPO8	SLMAP
IPO8	SPTY2D1
IPO8	TAX1BP1
IPO8	TOPORS
IPO8	UBR1
IPO8	USP14
IPO8	USP8
IPO8	VEZF1
IPO8	ZNF664
IRF2BP2	ANP32E
ISOC1	DLD
ISOC1	WWP1
ITFG1	LEPROT
ITFG1	PDCD10
ITGA1	ANKRD40
ITGA1	COL4A1
ITGA1	ITGB1
ITGA1	RASGRP3
ITGA1	REST
ITGA1	SAMD8
ITGA1	SASH1
ITGA1	TIMP3
ITGA4	KBTBD8
ITGA4	SAMD8
ITGA4	STK17B
ITGA5	MMP19
ITGA5	OLFML2B
ITGA5	SERPINE1
ITGA5	TAGLN2
ITGA6	ADD3
ITGA6	ATAD1
ITGA6	CD2AP
ITGA6	CDKN2AIP
ITGA6	GTF3C4
ITGA6	LRBA
ITGA6	MPP5
ITGA6	PCCA
ITGA6	RABL3
ITGA6	TRAK2
ITPR1	CRYBG3
ITPR1	DPP8
JMY	lncRNA-RP11-4O1.2
KALRN	EPAS1
KAT2B	APPL1
KAT2B	ITGA4
KAT2B	ITPR1
KAT2B	STRN
KATNAL1	ATF7
KATNAL1	CLIC4
KATNAL1	EGLN1
KATNAL1	GCC2
KATNAL1	ING3
KATNAL1	KLHL20
KATNAL1	NBEAL1
KATNAL1	NCKAP1
KATNAL1	RGL1
KBTBD4	KBTBD7
KBTBD4	PIK3R4
KBTBD8	MAFB
KBTBD8	OAS2
KBTBD8	STK17B
KCTD12	HEATR5A
KCTD12	XPO4
KCTD17	FADS3
KCTD17	SHC1
KCTD17	TAGLN2
KCTD20	ATF6
KCTD20	BAZ1B
KCTD20	LANCL1
KCTD20	MFHAS1
KCTD20	RGL1
KCTD20	RPS6KA5
KCTD20	WDFY1
KDELR2	YWHAG
KDM6B	PHC1
KIAA0232	EPM2A
KIAA0232	GMFB
KIAA0232	HERC3
KIAA0232	LONP2
KIAA0232	METTL14
KIAA0232	NCOA4
KIAA0895	CPNE8
KIAA0895	IFT88
KIAA1161	ARHGEF12
KIAA1161	CTR9
KIAA1161	DYNLL2
KIAA1161	FAM160A1
KIAA1161	METTL14
KIAA1161	PAFAH1B2
KIAA1161	PLCL2
KIAA1161	RALGAPA2
KIAA1161	TMEM192
KIAA1161	ZNF827
KIF16B	AGL
KIF16B	AKAP9
KIF16B	ARHGAP12
KIF16B	CLCN3
KIF16B	CTR9
KIF16B	DPP8
KIF16B	ENPP4
KIF16B	ENPP5
KIF16B	FAM160A1
KIF16B	MEGF9
KIF16B	METTL14
KIF16B	MKLN1
KIF16B	MTMR10
KIF16B	NCOA4
KIF16B	PLCL2
KIF16B	RALGAPA2
KIF16B	RBM47
KIF16B	SNX2
KIF16B	SPTY2D1
KIF16B	THSD7A
KIF16B	UBR1
KIF16B	UGT8
KIF16B	USP8
KIF16B	VPS13C
KIF16B	ZNF468
KIF3B	CLPX
KIF3B	DCAF7
KIF3B	ERLIN2
KIF3B	LONP2
KIF3B	PKP4
KIF3B	TMBIM6
KIF3B	VAPB
KIFC2	SEC31B
KLF3	ARHGAP5
KLF3	CRYBG3
KLF3	DPP8
KLF3	EPAS1
KLF3	FEZ2
KLF3	ING3
KLF3	MCPH1
KLF3	SPTY2D1
KLF3	STX12
KLHL15	AKAP11
KLHL15	CEP97
KLHL15	FER
KLHL15	GPAM
KLHL15	PAFAH1B2
KLHL15	RBL2
KLHL15	SYPL1
KLHL15	UBE2W
KLHL15	USP53
KLHL15	ZFYVE9
KLHL15	ZHX1
KLHL15	ZZZ3
KLHL20	CEP97
KLHL20	DPP8
KLHL20	FER
KLHL20	IPMK
KLHL20	MAN1A2
KLHL20	METTL14
KLHL20	MFHAS1
KLHL20	PTPRK
KLHL20	RASSF3
KLHL20	SAMD8
KLHL20	TBCEL
KLHL8	ARHGAP5
KLHL8	ARMC8
KLHL8	BRMS1L
KLHL8	DAZAP2
KLHL8	EGLN1
KLHL8	ERMP1
KLHL8	GOLGA4
KLHL8	HNRNPH2
KLHL8	IPO8
KLHL8	KIF16B
KLHL8	MEGF9
KLHL8	MPDZ
KLHL8	NAPEPLD
KLHL8	PDSS2
KLHL8	PPM1A
KLHL8	PRKAR1A
KLHL8	RAPGEF2
KLHL8	REEP3
KLHL8	SLC30A9
KLHL8	SPTY2D1
KLHL8	TOPORS
KLHL8	UBR1
KLHL8	USP14
KLHL8	VEZF1
KLHL8	ZNF468
KPNA6	IPMK
KRR1	KITLG
KRR1	MSI2
KRR1	NCKAP1
LAMC1	DUSP7
LCOR	ACADSB
LCOR	ACBD5
LCOR	AGL
LCOR	AKAP9
LCOR	AP1G1
LCOR	ARHGAP12
LCOR	ARMC8
LCOR	BAG4
LCOR	BTBD1
LCOR	CAB39
LCOR	CD2AP
LCOR	COG5
LCOR	CTR9
LCOR	CUL5
LCOR	DPP8
LCOR	DYNLL2
LCOR	EPB41L5
LCOR	FNBP1L
LCOR	FRYL
LCOR	GCC2
LCOR	GMFB
LCOR	GOLGA4
LCOR	HECTD1
LCOR	HSPA8
LCOR	IPO8
LCOR	KIF3B
LCOR	LGR4
LCOR	MBNL3
LCOR	METTL14
LCOR	MFSD9
LCOR	NAA30
LCOR	NAPEPLD
LCOR	NBEAL1
LCOR	NCOA4
LCOR	NEK1
LCOR	PAFAH1B2
LCOR	PLCL2
LCOR	PLEKHA7
LCOR	PPM1A
LCOR	PTPN4
LCOR	RALGAPA2
LCOR	RAPGEF2
LCOR	REEP3
LCOR	RLIM
LCOR	SYNE2
LCOR	TBC1D19
LCOR	TGOLN2
LCOR	UHMK1
LCOR	USP14
LCOR	USP8
LCOR	VPS13C
LCOR	VPS13D
LCOR	WWP1
LCOR	XPO4
LCOR	ZNF827
LCOR	ZZZ3
LDLR	MAP1B
LDLR	SNAI1
LGR4	ACADSB
LGR4	ACBD5
LGR4	AGL
LGR4	AKAP9
LGR4	ARHGAP12
LGR4	ARHGEF12
LGR4	AUH
LGR4	CD2AP
LGR4	CTR9
LGR4	CUL5
LGR4	DYNLL2
LGR4	ENPP4
LGR4	EPB41L5
LGR4	EPS8
LGR4	FAM160A1
LGR4	FBXL5
LGR4	FBXO8
LGR4	FECH
LGR4	FNBP1L
LGR4	GCC2
LGR4	HERC3
LGR4	METTL14
LGR4	MPP7
LGR4	MTMR10
LGR4	NBEAL1
LGR4	NEK1
LGR4	NUDT12
LGR4	OSBP
LGR4	PAFAH1B2
LGR4	SMAD4
LGR4	USP8
LGR4	VPS13C
LHFP	NEURL1B
[truncated: 2,640 more rows]

## Sheet: HNSC_miRNA_RNA_interactions
miRNA	RNA
hsa-miR-326	ESRRA
hsa-let-7c-5p	ESRRA
hsa-let-7b-5p	ESRRA
hsa-miR-107	HOXC8
hsa-miR-142-3p	HOXC8
hsa-miR-9-5p	XYLT2
hsa-miR-18a-5p	XYLT2
hsa-miR-92a-3p	XYLT2
hsa-let-7b-5p	XYLT2
hsa-let-7g-5p	XYLT2
hsa-miR-378a-3p	XYLT2
hsa-miR-32-5p	XYLT2
hsa-miR-331-3p	XYLT2
hsa-miR-205-5p	RCN1
hsa-miR-139-5p	RCN1
hsa-miR-142-3p	RCN1
hsa-miR-33a-5p	RCN1
hsa-miR-378a-3p	RCN1
hsa-miR-23b-3p	RCN1
hsa-miR-224-5p	RCN1
hsa-let-7b-5p	RCN1
hsa-miR-20a-5p	NTN1
hsa-miR-17-5p	NTN1
hsa-miR-20a-5p	APPBP2
hsa-miR-338-3p	APPBP2
hsa-miR-30a-5p	MNT
hsa-miR-30e-5p	P4HA2
hsa-miR-9-5p	P4HA2
hsa-miR-378a-3p	P4HA2
hsa-miR-181b-5p	ALDH3A2
hsa-miR-144-3p	ALDH3A2
hsa-miR-301a-3p	ALDH3A2
hsa-let-7c-5p	ALKBH1
hsa-let-7b-5p	ALKBH1
hsa-miR-30d-5p	ALKBH1
hsa-miR-423-3p	WISP2
hsa-miR-196b-5p	WISP2
hsa-let-7a-5p	SPG21
hsa-miR-148a-3p	SPG21
hsa-miR-181b-5p	TGFBR3
hsa-miR-210-3p	TGFBR3
hsa-let-7a-5p	TGFBR3
hsa-miR-196a-5p	TGFBR3
hsa-miR-193b-3p	TGFBR3
hsa-miR-454-3p	TGFBR3
hsa-miR-21-5p	TGFBR3
hsa-let-7b-5p	TGFBR3
hsa-miR-15b-5p	TGFBR3
hsa-miR-590-5p	TGFBR3
hsa-miR-455-5p	TGFBR3
hsa-miR-424-5p	TGFBR3
hsa-miR-29c-3p	JOSD1
hsa-miR-139-5p	JOSD1
hsa-miR-30d-5p	JOSD1
hsa-let-7g-5p	JOSD1
hsa-miR-326	NAT14
hsa-miR-144-3p	NAT14
hsa-miR-148a-3p	NAT14
hsa-miR-454-3p	HLF
hsa-miR-130a-3p	HLF
hsa-miR-301a-3p	HLF
hsa-miR-196a-5p	HLF
hsa-miR-181b-5p	HLF
hsa-miR-369-3p	HLF
hsa-let-7a-5p	HLF
hsa-miR-15a-5p	PAG1
hsa-miR-33a-5p	PAG1
hsa-miR-218-5p	PAG1
hsa-miR-30b-5p	PAG1
hsa-miR-27b-3p	PAG1
hsa-miR-200b-3p	PAG1
hsa-miR-130a-5p	PAG1
hsa-miR-202-5p	PAG1
hsa-miR-200b-3p	HCFC2
hsa-miR-9-5p	HCFC2
hsa-miR-19b-3p	HCFC2
hsa-miR-130b-3p	HCFC2
hsa-miR-340-5p	HCFC2
hsa-miR-335-5p	HCFC2
hsa-let-7f-5p	HCFC2
hsa-miR-34c-5p	HCFC2
hsa-let-7c-5p	MDFI
hsa-miR-23b-3p	MDFI
hsa-miR-15b-5p	CAP2
hsa-miR-182-5p	CAP2
hsa-miR-143-3p	PXMP4
hsa-miR-130b-3p	PXMP4
hsa-miR-376a-3p	RUFY3
hsa-miR-143-3p	RUFY3
hsa-let-7f-5p	RUFY3
hsa-miR-421	RUFY3
hsa-miR-21-5p	RNF125
hsa-miR-590-5p	RNF125
hsa-miR-424-5p	RNF125
hsa-miR-181b-5p	RNF125
hsa-miR-125b-5p	DUSP3
hsa-miR-342-3p	DUSP3
hsa-let-7c-5p	DUSP3
hsa-miR-106a-5p	DUSP3
hsa-miR-200b-3p	CTSC
hsa-let-7c-5p	CTSC
hsa-miR-23b-3p	CTSC
hsa-miR-101-3p	PPP2CB
hsa-miR-218-5p	PPP2CB
hsa-miR-340-5p	PPP2CB
hsa-miR-493-5p	TFR2
hsa-miR-29c-3p	LRRC59
hsa-miR-205-5p	LRRC59
hsa-let-7c-5p	LRRC59
hsa-miR-28-5p	LRRC59
hsa-miR-378a-3p	LRRC59
hsa-miR-136-5p	DUSP16
hsa-miR-21-5p	DUSP16
hsa-miR-503-5p	DUSP16
hsa-miR-146b-5p	DUSP16
hsa-miR-181b-5p	H2AFV
hsa-miR-215-5p	H2AFV
hsa-miR-20a-5p	H2AFV
hsa-miR-7-5p	H2AFV
hsa-miR-193b-3p	H2AFV
hsa-miR-187-3p	H2AFV
hsa-miR-30e-5p	GOLT1B
hsa-miR-320b	GOLT1B
hsa-miR-320d	GOLT1B
hsa-let-7c-5p	GOLT1B
hsa-let-7g-5p	GOLT1B
hsa-miR-15b-5p	GOLT1B
hsa-miR-148a-3p	GOLT1B
hsa-miR-196b-5p	GOLT1B
hsa-miR-320a	GOLT1B
hsa-miR-338-3p	COL1A1
hsa-miR-181b-5p	CPD
hsa-miR-15a-5p	CPD
hsa-miR-19a-3p	CPD
hsa-miR-19b-3p	CPD
hsa-miR-338-3p	CPD
hsa-miR-130a-5p	CPD
hsa-miR-21-5p	SLC7A6
hsa-let-7b-5p	SLC7A6
hsa-let-7g-5p	SLC7A6
hsa-miR-25-3p	SLC7A6
hsa-miR-32-5p	SLC7A6
hsa-miR-181b-5p	HINT3
hsa-miR-7-5p	TBC1D12
hsa-miR-454-3p	TSPAN12
hsa-miR-455-5p	TSPAN12
hsa-miR-222-3p	TSPAN12
hsa-miR-130a-5p	TSPAN12
hsa-miR-107	NSUN5
hsa-let-7c-5p	NSUN5
hsa-let-7b-5p	NSUN5
hsa-miR-326	SMUG1
hsa-let-7b-5p	RALY
hsa-miR-18a-5p	KCNJ2
hsa-miR-19b-3p	KCNJ2
hsa-miR-193b-3p	KCNJ2
hsa-miR-182-5p	KCNJ2
hsa-miR-455-5p	KCNJ2
hsa-miR-196b-5p	COL14A1
hsa-miR-18a-5p	JAG1
hsa-miR-423-3p	JAG1
hsa-miR-301a-3p	JAG1
hsa-miR-378a-3p	JAG1
hsa-miR-501-5p	JAG1
hsa-miR-130a-5p	JAG1
hsa-miR-9-5p	SLC35F5
hsa-miR-342-3p	SLC35F5
hsa-miR-339-5p	SLC35F5
hsa-miR-196b-5p	SLC35F5
hsa-miR-93-5p	SLC35F5
hsa-miR-495-3p	NUP155
hsa-miR-181a-5p	NUP155
hsa-miR-181b-5p	NUP155
hsa-miR-17-5p	TNFSF10
hsa-miR-33a-5p	TNFSF10
hsa-miR-505-3p	TNFSF10
hsa-let-7c-5p	RTKN
hsa-miR-148a-3p	RTKN
hsa-miR-539-5p	C17orf53
hsa-miR-485-5p	C17orf53
hsa-let-7b-5p	C17orf53
hsa-miR-382-5p	ILF3
hsa-miR-200b-3p	SLC39A14
hsa-miR-205-5p	SLC39A14
hsa-miR-342-3p	SLC39A14
hsa-miR-181b-5p	UBE3A
hsa-miR-130a-3p	UBE3A
hsa-miR-136-5p	UBE3A
hsa-miR-218-5p	UBE3A
hsa-miR-340-5p	UBE3A
hsa-miR-374b-5p	UBE3A
hsa-miR-503-5p	UBE3A
hsa-miR-493-5p	UBE3A
hsa-miR-134-5p	MAST1
hsa-let-7b-5p	MAST1
hsa-let-7g-5p	MAST1
hsa-miR-200b-3p	CALU
hsa-miR-30e-5p	CALU
hsa-miR-205-5p	CALU
hsa-miR-15a-5p	CALU
hsa-miR-142-3p	CALU
hsa-miR-10b-5p	CALU
hsa-miR-378a-5p	CALU
hsa-miR-30b-5p	CALU
hsa-miR-181b-5p	ACVR2A
hsa-miR-206	ACVR2A
hsa-miR-29a-3p	ACVR2A
hsa-let-7f-5p	ACVR2A
hsa-miR-222-3p	ACVR2A
hsa-miR-424-5p	ACVR2A
hsa-miR-21-5p	ACVR2A
hsa-miR-539-5p	DCAF15
hsa-let-7c-5p	DCAF15
hsa-let-7b-5p	DCAF15
hsa-miR-320b	DHDDS
hsa-miR-320d	DHDDS
hsa-let-7c-5p	DHDDS
hsa-let-7g-5p	DHDDS
hsa-miR-15b-5p	DHDDS
hsa-miR-93-5p	DHDDS
hsa-miR-497-5p	DHDDS
hsa-miR-9-5p	RNF11
hsa-miR-215-5p	RNF11
hsa-miR-146b-5p	RNF11
hsa-miR-92a-3p	RNF11
hsa-miR-539-5p	RNF11
hsa-miR-454-3p	RNF11
hsa-miR-301a-3p	RNF11
hsa-miR-217	RNF11
hsa-miR-130b-3p	RNF11
hsa-miR-30a-5p	RNF11
hsa-miR-25-3p	RNF11
hsa-miR-30b-5p	RNF11
hsa-miR-374b-5p	RNF11
hsa-miR-106a-5p	RNF11
hsa-miR-655-3p	RNF11
hsa-miR-411-3p	RNF11
hsa-miR-30a-5p	CAPN7
hsa-miR-29a-3p	CAPN7
hsa-miR-130a-3p	TBC1D5
hsa-miR-7-5p	TBC1D5
hsa-miR-301a-3p	TBC1D5
hsa-miR-450a-5p	TBC1D5
hsa-miR-17-5p	PRDM2
hsa-miR-454-3p	PRDM2
hsa-miR-362-5p	PRDM2
hsa-miR-127-3p	HBEGF
hsa-let-7c-5p	HBEGF
hsa-miR-410-3p	HBEGF
hsa-let-7a-5p	CENPA
hsa-let-7b-5p	CENPA
hsa-miR-34c-5p	CDC25B
hsa-miR-211-5p	CDC25B
hsa-miR-152-3p	CDC25B
hsa-miR-148a-3p	CDC25B
hsa-miR-204-5p	CDC25B
hsa-miR-7-5p	TUSC2
hsa-let-7b-5p	TUSC2
hsa-miR-224-5p	TUSC2
hsa-miR-31-5p	TMX4
hsa-miR-200b-3p	TMX4
hsa-miR-92a-3p	MICB
hsa-miR-183-5p	MICB
hsa-miR-30b-5p	MICB
hsa-miR-30d-5p	MICB
hsa-miR-15b-5p	C1orf21
hsa-miR-218-5p	C1orf21
hsa-miR-34c-5p	LYPD3
hsa-miR-128-3p	LYPD3
hsa-miR-28-5p	LYPD3
hsa-miR-339-5p	LYPD3
hsa-let-7c-5p	MOGS
hsa-miR-23b-3p	MOGS
hsa-miR-21-5p	ATP7B
hsa-let-7a-5p	LUC7L3
hsa-miR-379-5p	LUC7L3
hsa-miR-134-5p	LUC7L3
hsa-let-7b-5p	LUC7L3
hsa-miR-193b-3p	LUC7L3
hsa-miR-9-5p	PXDN
hsa-miR-19b-3p	PXDN
hsa-miR-92a-3p	PXDN
hsa-miR-342-3p	PXDN
hsa-miR-27b-3p	PXDN
hsa-miR-362-5p	PXDN
hsa-miR-142-3p	PFN2
hsa-miR-152-3p	NCLN
hsa-let-7c-5p	NCLN
hsa-miR-148a-3p	NCLN
hsa-miR-125b-5p	NCLN
hsa-miR-15a-5p	ARHGAP20
hsa-miR-197-3p	RALGPS1
hsa-miR-381-3p	RALGPS1
hsa-let-7b-5p	RALGPS1
hsa-miR-29a-3p	RALGPS1
hsa-miR-31-5p	RALGPS1
hsa-miR-503-5p	RALGPS1
hsa-miR-224-5p	RALGPS1
hsa-miR-130a-3p	RALGPS1
hsa-miR-23b-3p	MED10
hsa-miR-9-5p	KIF1B
hsa-miR-181b-5p	KIF1B
hsa-miR-135b-5p	KIF1B
hsa-miR-19b-3p	KIF1B
hsa-miR-339-5p	KIF1B
hsa-miR-210-3p	NNT
hsa-miR-338-3p	NNT
hsa-miR-26b-5p	NNT
hsa-miR-455-5p	NNT
hsa-miR-205-5p	GALNT7
hsa-miR-196a-5p	GALNT7
hsa-miR-15a-5p	GALNT7
hsa-miR-26b-5p	GALNT7
hsa-miR-30b-5p	GALNT7
hsa-miR-374b-5p	GALNT7
hsa-miR-200b-3p	SUB1
hsa-miR-101-3p	SUB1
hsa-miR-217	SUB1
hsa-miR-130b-3p	SUB1
hsa-miR-23b-3p	SUB1
hsa-miR-326	CDK4
hsa-miR-15a-5p	CDK4
hsa-miR-18a-5p	XYLT1
hsa-miR-19a-3p	XYLT1
hsa-miR-19b-3p	XYLT1
hsa-miR-205-5p	SULF1
hsa-miR-19b-3p	SULF1
hsa-miR-200b-3p	SULF1
hsa-miR-181b-5p	PCYOX1
hsa-miR-218-5p	PCYOX1
hsa-miR-449a	PCYOX1
hsa-let-7g-5p	PCYOX1
hsa-miR-200b-3p	CD80
hsa-miR-15a-5p	CD80
hsa-miR-182-5p	CD80
hsa-miR-30b-5p	CD80
hsa-miR-375	ADD1
hsa-miR-93-5p	ADD1
hsa-miR-30b-5p	ADD1
hsa-miR-20b-5p	ADD1
hsa-miR-106a-5p	ADD1
hsa-miR-33a-5p	ADD1
hsa-miR-495-3p	CEP135
hsa-miR-30b-5p	CEP135
hsa-miR-30d-5p	CEP135
hsa-miR-655-3p	CEP135
hsa-miR-130a-3p	SECISBP2L
hsa-miR-18a-5p	SECISBP2L
hsa-miR-454-3p	SECISBP2L
hsa-miR-93-5p	SECISBP2L
hsa-miR-30b-5p	SECISBP2L
hsa-miR-18a-5p	KLHL5
hsa-miR-20a-5p	KLHL5
hsa-miR-130a-5p	KLHL5
hsa-miR-205-5p	SYNJ2BP
hsa-miR-7-5p	SYNJ2BP
hsa-miR-9-5p	CDK6
hsa-miR-15a-5p	CDK6
hsa-miR-342-3p	CDK6
hsa-miR-497-5p	CDK6
hsa-let-7c-5p	CDK6
hsa-miR-191-5p	CDK6
hsa-miR-15b-5p	CDK6
hsa-miR-182-5p	CDK6
hsa-miR-32-5p	CDK6
hsa-miR-500a-3p	CDK6
hsa-miR-20b-5p	CDK6
hsa-miR-502-3p	CDK6
hsa-miR-181a-5p	CSDE1
hsa-miR-196a-5p	CSDE1
hsa-miR-342-3p	CSDE1
hsa-miR-454-3p	CSDE1
hsa-miR-15b-5p	CSDE1
hsa-miR-196b-5p	CSDE1
hsa-miR-93-5p	CSDE1
hsa-miR-9-5p	CALCOCO2
hsa-miR-125b-5p	CALCOCO2
hsa-miR-17-5p	CALCOCO2
hsa-miR-345-5p	CALCOCO2
hsa-miR-216a-5p	CALCOCO2
hsa-miR-449a	CALCOCO2
hsa-miR-143-3p	CALCOCO2
hsa-miR-93-5p	CALCOCO2
hsa-miR-15a-5p	COL4A3BP
hsa-miR-495-3p	COL4A3BP
hsa-miR-30b-5p	COL4A3BP
hsa-miR-218-5p	COL4A3BP
hsa-miR-130a-3p	ABCC5
hsa-let-7a-5p	ABCC5
hsa-let-7b-5p	ABCC5
hsa-miR-222-3p	ABCC5
hsa-miR-503-5p	ABCC5
hsa-miR-424-5p	ABCC5
hsa-miR-505-3p	ABCC5
hsa-miR-130b-3p	SLC15A4
hsa-miR-15b-5p	SLC15A4
hsa-let-7c-5p	MTFR1
hsa-miR-320a	MTFR1
hsa-miR-17-5p	MGLL
hsa-miR-25-3p	MGLL
hsa-miR-106a-5p	MGLL
hsa-miR-92a-3p	MGLL
hsa-miR-9-5p	MXD1
hsa-miR-382-5p	MXD1
hsa-miR-497-5p	MXD1
hsa-miR-130b-3p	MXD1
hsa-miR-335-5p	MXD1
hsa-miR-320a	MXD1
hsa-miR-93-5p	MXD1
hsa-miR-20b-5p	MXD1
hsa-miR-135b-5p	SLCO5A1
hsa-miR-432-5p	ESPL1
hsa-miR-339-5p	LYVE1
hsa-let-7c-5p	B3GAT3
hsa-let-7b-5p	B3GAT3
hsa-miR-200b-3p	MMD
hsa-miR-205-5p	GABARAPL1
hsa-miR-19b-3p	GABARAPL1
hsa-miR-193b-3p	GABARAPL1
hsa-miR-187-3p	GABARAPL1
hsa-let-7b-5p	GABARAPL1
hsa-miR-135b-5p	FOXN3
hsa-miR-17-5p	FOXN3
hsa-miR-7-5p	FOXN3
hsa-miR-454-3p	FOXN3
hsa-miR-455-5p	FOXN3
hsa-miR-20b-5p	THRA
hsa-miR-19a-3p	THRA
hsa-miR-29c-3p	THRA
hsa-miR-224-5p	THRA
hsa-miR-143-3p	ERBB3
hsa-miR-145-5p	ERBB3
hsa-miR-130b-3p	ERBB3
hsa-miR-301a-3p	ERBB3
hsa-miR-130a-3p	ERBB3
hsa-miR-30e-5p	ARID3A
hsa-miR-125b-5p	ARID3A
hsa-miR-146a-5p	ARID3A
hsa-miR-30a-5p	ARID3A
hsa-miR-15a-5p	SLC12A2
hsa-miR-92a-3p	SLC12A2
hsa-miR-32-5p	SLC12A2
hsa-miR-374b-5p	SLC12A2
hsa-miR-424-5p	SLC12A2
hsa-miR-224-5p	SLC12A2
hsa-miR-200b-3p	IL6
hsa-miR-190b	IL6
hsa-miR-26b-5p	IL6
hsa-let-7c-5p	IL6
hsa-miR-23b-3p	IL6
hsa-miR-222-3p	EFCAB6
hsa-miR-200b-3p	LAMC1
hsa-miR-29c-3p	LAMC1
hsa-miR-15a-5p	LAMC1
hsa-miR-454-3p	LAMC1
hsa-miR-338-3p	LAMC1
hsa-miR-378a-3p	LAMC1
hsa-miR-27b-3p	LAMC1
hsa-let-7c-5p	ITPKC
hsa-let-7g-5p	ITPKC
hsa-miR-128-3p	ITPKC
hsa-miR-9-5p	ITPKC
hsa-miR-199b-3p	ITPKC
hsa-miR-9-5p	CHMP2B
hsa-miR-146b-5p	CHMP2B
hsa-miR-135a-5p	CHMP2B
hsa-miR-217	CHMP2B
hsa-miR-218-5p	CHMP2B
hsa-let-7b-5p	LIMD2
hsa-miR-15a-5p	RUNX1T1
hsa-miR-19b-3p	RUNX1T1
hsa-miR-92a-3p	RUNX1T1
hsa-miR-454-3p	RUNX1T1
hsa-miR-193b-3p	RUNX1T1
hsa-miR-339-5p	RUNX1T1
hsa-miR-181a-5p	YY1
hsa-miR-29c-3p	YY1
hsa-miR-30a-5p	YY1
hsa-miR-29a-3p	YY1
hsa-miR-374a-5p	YY1
hsa-miR-144-3p	KIF11
hsa-miR-30a-5p	KIF11
hsa-miR-135b-5p	UGGT1
hsa-miR-26b-5p	UGGT1
hsa-miR-15a-5p	BCAT1
hsa-miR-26b-5p	BCAT1
hsa-miR-27b-3p	BCAT1
hsa-miR-222-3p	BCAT1
hsa-miR-374b-5p	BCAT1
hsa-miR-503-5p	SLC16A7
hsa-miR-505-3p	SLC16A7
hsa-miR-29a-3p	SLC16A7
hsa-miR-96-5p	SLC16A7
hsa-miR-19a-3p	SLC16A7
hsa-miR-181b-5p	SLC16A7
hsa-miR-708-5p	SLC16A7
hsa-miR-362-5p	SLC16A7
hsa-miR-15a-5p	PRKAR2A
hsa-miR-26b-5p	PRKAR2A
hsa-miR-218-5p	PRKAR2A
hsa-miR-19a-3p	PRKAR2A
hsa-miR-19b-3p	PRKAR2A
hsa-miR-181b-5p	PRKAR2A
hsa-miR-19b-3p	PIK3CA
hsa-miR-454-3p	PIK3CA
hsa-miR-182-5p	TOPBP1
hsa-miR-96-5p	TOPBP1
hsa-miR-30b-5p	TOPBP1
hsa-miR-503-5p	TOPBP1
hsa-miR-29c-3p	TARBP2
hsa-let-7b-5p	TARBP2
hsa-miR-181b-5p	MTMR12
hsa-miR-130a-3p	MTMR12
hsa-miR-495-3p	MTMR12
hsa-miR-376a-3p	MTMR12
hsa-miR-454-3p	MTMR12
hsa-miR-21-5p	MTMR12
hsa-miR-26b-5p	MTMR12
hsa-miR-320a	MTMR12
hsa-miR-30b-5p	MTMR12
hsa-miR-455-5p	MTMR12
hsa-miR-205-5p	MGAT4A
hsa-miR-130a-3p	MGAT4A
hsa-miR-190a-5p	MGAT4A
hsa-miR-144-3p	MGAT4A
hsa-miR-424-5p	MGAT4A
hsa-miR-30e-5p	ALPK3
hsa-miR-33a-5p	ALPK3
hsa-miR-92a-3p	ALPK3
hsa-miR-217	MED6
hsa-let-7c-5p	MED6
hsa-let-7b-5p	MED6
hsa-miR-28-5p	MED6
hsa-miR-30a-5p	MED6
hsa-miR-30d-5p	MED6
hsa-miR-20b-5p	MED6
hsa-miR-410-3p	MED6
hsa-miR-106a-5p	MED6
hsa-miR-130a-3p	NPL
hsa-miR-15a-5p	SLC4A4
hsa-miR-222-3p	SLC4A4
hsa-miR-205-5p	SLC4A4
hsa-let-7c-5p	LMAN2L
hsa-let-7b-5p	LMAN2L
hsa-miR-378a-3p	LMAN2L
hsa-miR-210-3p	DAGLA
hsa-miR-9-5p	DIAPH3
hsa-miR-148a-3p	DIAPH3
hsa-miR-32-5p	DIAPH3
hsa-miR-374a-5p	DIAPH3
hsa-miR-217	ARRDC4
hsa-miR-128-3p	ARRDC4
hsa-let-7c-5p	ARRDC4
hsa-miR-130b-3p	ARRDC4
hsa-miR-33a-5p	ARRDC4
hsa-miR-15b-5p	ARRDC4
hsa-miR-218-5p	ARRDC4
hsa-miR-30a-3p	ARRDC4
hsa-miR-25-3p	ARRDC4
hsa-miR-28-5p	ARRDC4
hsa-miR-342-3p	IGF2BP3
hsa-miR-200b-3p	SERPINE2
hsa-miR-196a-5p	SUOX
hsa-miR-196a-5p	EPB41L4A
hsa-miR-376c-3p	EPB41L4A
hsa-miR-377-3p	EPB41L4A
hsa-miR-206	EPB41L4A
hsa-miR-424-5p	EPB41L4A
hsa-miR-17-5p	KAT2B
hsa-miR-130b-3p	KAT2B
hsa-let-7g-5p	PSMD11
hsa-miR-196b-5p	PSMD11
hsa-miR-500a-3p	PSMD11
hsa-miR-181b-5p	ATP2B1
hsa-miR-130a-3p	ATP2B1
hsa-miR-15a-5p	ATP2B1
hsa-miR-342-3p	ATP2B1
hsa-miR-301a-3p	ATP2B1
hsa-miR-338-3p	ATP2B1
hsa-miR-30a-5p	ATP2B1
hsa-miR-27b-3p	ATP2B1
hsa-miR-505-3p	ATP2B1
hsa-miR-495-3p	ACVR1B
hsa-miR-30e-5p	IGF1R
hsa-miR-146b-5p	IGF1R
hsa-miR-139-5p	IGF1R
hsa-miR-15a-5p	IGF1R
hsa-miR-99a-5p	IGF1R
hsa-let-7g-5p	IGF1R
hsa-miR-30a-5p	IGF1R
hsa-miR-362-3p	IGF1R
hsa-miR-26a-5p	NUDT15
hsa-let-7c-5p	NUDT15
hsa-miR-324-5p	RAI14
hsa-miR-502-3p	RAI14
hsa-let-7c-5p	SLC31A2
hsa-miR-449a	SLC31A2
hsa-miR-9-5p	SLC31A2
hsa-let-7c-5p	NDST1
hsa-miR-449a	NDST1
hsa-miR-340-5p	NDST1
hsa-miR-200b-3p	NDST1
hsa-miR-21-5p	ARG2
hsa-miR-20a-5p	SKIL
hsa-miR-92a-3p	SKIL
hsa-miR-454-3p	SKIL
hsa-miR-218-5p	SKIL
hsa-miR-25-3p	SKIL
hsa-miR-320a	SKIL
hsa-miR-19b-3p	SKIL
hsa-miR-30b-5p	SKIL
hsa-let-7b-5p	LMNB1
hsa-miR-503-5p	LMNB1
hsa-miR-424-5p	LMNB1
hsa-miR-224-5p	LMNB1
hsa-miR-200b-3p	RPS6KA2
hsa-miR-17-5p	RPS6KA2
hsa-miR-19a-3p	RPS6KA2
hsa-miR-19b-3p	RPS6KA2
hsa-miR-27b-3p	RPS6KA2
hsa-miR-9-5p	RPS6KA2
hsa-miR-139-5p	SEPT11
hsa-miR-15a-5p	SEPT11
hsa-miR-342-3p	SEPT11
hsa-miR-205-5p	SEPT11
hsa-miR-375	SEPT11
hsa-miR-19b-3p	EIF2AK4
hsa-miR-142-3p	EIF2AK4
hsa-miR-25-3p	EIF2AK4
hsa-miR-320a	EIF2AK4
hsa-miR-27b-3p	EIF2AK4
hsa-miR-199b-5p	EIF2AK4
hsa-miR-374b-5p	EIF2AK4
hsa-miR-181b-5p	MTUS1
hsa-miR-19b-3p	MTUS1
hsa-miR-338-3p	MTUS1
hsa-miR-26b-5p	MTUS1
hsa-miR-196a-5p	CPEB3
hsa-miR-320d	CPEB3
hsa-miR-380-5p	CPEB3
hsa-miR-376a-3p	CPEB3
hsa-miR-382-5p	CPEB3
hsa-miR-134-5p	CPEB3
hsa-miR-21-5p	CPEB3
hsa-miR-130b-3p	CPEB3
hsa-miR-340-5p	CPEB3
hsa-miR-196b-5p	CPEB3
hsa-let-7f-5p	CPEB3
hsa-miR-455-5p	CPEB3
hsa-miR-503-5p	CPEB3
hsa-miR-28-5p	CPEB3
hsa-miR-539-3p	CPEB3
hsa-miR-342-3p	TMTC3
hsa-miR-338-3p	TMTC3
hsa-miR-26b-5p	TMTC3
hsa-miR-320a	TMTC3
hsa-miR-15a-5p	NARS
hsa-miR-195-5p	NARS
hsa-miR-340-5p	NARS
hsa-miR-653-5p	NARS
hsa-miR-503-5p	NARS
hsa-miR-424-5p	NARS
hsa-let-7c-5p	STON2
hsa-miR-130b-3p	STON2
hsa-miR-378a-3p	STON2
hsa-let-7c-5p	MARS
hsa-let-7c-5p	C3orf52
hsa-miR-454-3p	ZNF24
hsa-miR-199b-5p	ZNF24
hsa-miR-374b-5p	ZNF24
hsa-miR-329-3p	ZNF24
hsa-miR-9-5p	CPEB4
hsa-miR-181b-5p	CPEB4
hsa-miR-130a-3p	CPEB4
hsa-miR-125b-5p	CPEB4
hsa-miR-130b-3p	CPEB4
hsa-miR-218-5p	CPEB4
hsa-miR-25-3p	CPEB4
hsa-miR-505-3p	CPEB4
hsa-miR-196b-5p	CPEB4
hsa-miR-181b-5p	PPARA
hsa-miR-19a-3p	PPARA
hsa-miR-19b-3p	PPARA
hsa-miR-338-3p	PPARA
hsa-miR-512-3p	PPARA
hsa-miR-190b	POLQ
hsa-miR-376a-3p	POLQ
hsa-miR-134-5p	POLQ
hsa-miR-496	POLQ
hsa-miR-190a-5p	POLQ
hsa-let-7c-5p	POLQ
hsa-let-7f-5p	POLQ
hsa-miR-339-5p	STRN
hsa-miR-25-3p	STRN
hsa-miR-342-3p	STRN
hsa-miR-369-3p	STRN
hsa-miR-374b-5p	STRN
hsa-miR-181b-5p	STRN
hsa-miR-181a-5p	STRN
hsa-miR-15a-5p	STRN
hsa-miR-503-5p	STRN
hsa-miR-133a-3p	PLEKHA8
hsa-miR-30a-5p	PLEKHA8
hsa-miR-125b-5p	PLEKHA8
hsa-miR-379-5p	KIAA0895L
hsa-let-7b-5p	KIAA0895L
hsa-miR-29a-3p	KIAA0895L
hsa-let-7f-5p	KIAA0895L
hsa-let-7c-5p	FGF11
hsa-miR-15a-5p	CD164
hsa-miR-19b-3p	CD164
hsa-miR-15b-5p	CD164
hsa-let-7f-5p	CD164
hsa-miR-411-5p	FANCD2
hsa-miR-376c-3p	FANCD2
hsa-miR-206	FANCD2
hsa-miR-29a-3p	FANCD2
hsa-miR-130a-3p	PPM1B
hsa-let-7b-5p	PPM1B
hsa-miR-222-3p	PPM1B
hsa-miR-381-3p	JUNB
hsa-miR-30a-5p	JUNB
hsa-miR-107	RNF7
hsa-let-7a-5p	RNF7
hsa-miR-142-3p	RNF7
hsa-miR-30d-5p	RNF7
hsa-miR-142-3p	UBE2Q1
hsa-miR-135b-5p	RBPMS
hsa-miR-17-5p	RBPMS
hsa-let-7c-5p	LRFN4
hsa-let-7b-5p	LRFN4
hsa-let-7g-5p	LRFN4
hsa-miR-190a-5p	GLUL
hsa-miR-31-5p	GLUL
hsa-miR-200b-3p	CAPRIN2
hsa-let-7a-5p	CAPRIN2
hsa-miR-152-3p	CAPRIN2
hsa-let-7c-5p	CAPRIN2
hsa-miR-378a-3p	CAPRIN2
hsa-miR-299-5p	ZNF473
hsa-miR-199b-5p	ZNF473
hsa-miR-197-3p	ZNF473
hsa-miR-142-3p	ZNF473
hsa-let-7b-5p	ZNF473
hsa-miR-382-5p	CDC25A
hsa-miR-485-5p	CDC25A
hsa-miR-195-5p	CDC25A
hsa-miR-497-5p	CDC25A
hsa-miR-21-5p	CDC25A
hsa-miR-653-5p	CDC25A
hsa-miR-424-5p	CDC25A
hsa-miR-105-5p	CDC25A
hsa-miR-146b-5p	LIMD1
hsa-miR-301a-3p	LIMD1
hsa-miR-520f-3p	LIMD1
hsa-miR-145-5p	LIMD1
hsa-miR-199b-5p	LIMD1
hsa-miR-135b-5p	LIMD1
hsa-miR-15a-5p	ZNF462
hsa-let-7c-5p	GEMIN7
hsa-miR-100-5p	PPP1CB
hsa-miR-140-5p	PPP1CB
hsa-miR-148a-3p	PPP1CB
hsa-miR-25-3p	PPP1CB
hsa-miR-320a	PPP1CB
hsa-miR-32-5p	PPP1CB
hsa-miR-130a-3p	IGF1
hsa-miR-19a-3p	IGF1
hsa-miR-222-3p	IGF1
hsa-miR-18a-5p	IGF1
hsa-miR-27b-3p	IGF1
hsa-miR-15a-5p	IGF1
hsa-miR-424-5p	IGF1
hsa-miR-15b-5p	IGF1
hsa-miR-181b-5p	FYCO1
hsa-miR-18a-5p	FYCO1
hsa-miR-454-3p	FYCO1
hsa-miR-130b-3p	FYCO1
hsa-miR-218-5p	FYCO1
hsa-miR-25-3p	FYCO1
hsa-miR-93-5p	FYCO1
hsa-miR-9-5p	ABR
hsa-miR-17-5p	ABR
hsa-miR-362-5p	ABR
hsa-miR-499a-5p	TRABD
hsa-let-7b-5p	LRCH4
hsa-miR-495-3p	THAP9
hsa-let-7b-5p	THAP9
hsa-miR-18a-5p	KLHL3
hsa-miR-454-3p	SCARA3
hsa-miR-301a-3p	SCARA3
hsa-miR-210-3p	SCARA3
hsa-miR-382-5p	MAT2A
hsa-miR-152-3p	MAT2A
hsa-miR-9-5p	ACSL1
hsa-miR-454-3p	ACSL1
hsa-miR-130b-3p	ACSL1
hsa-miR-15b-5p	ACSL1
hsa-miR-106a-5p	ACSL1
hsa-miR-18a-5p	PPP1R12B
hsa-miR-20a-5p	PPP1R12B
hsa-miR-31-5p	PPP1R12B
hsa-let-7b-5p	SIM2
hsa-miR-493-3p	SIM2
hsa-miR-217	USP38
hsa-miR-374b-5p	USP38
hsa-let-7c-5p	SLC20A1
hsa-miR-27b-3p	SLC20A1
hsa-miR-320d	RPP14
hsa-miR-433-3p	RPP14
hsa-miR-200b-3p	ITGA1
hsa-miR-15a-5p	ITGA1
hsa-miR-10b-5p	ITGA1
hsa-miR-590-5p	ITGA1
hsa-miR-27b-3p	ITGA1
hsa-miR-130a-5p	ITGA1
hsa-let-7a-5p	TMEM161B
hsa-miR-381-3p	TMEM161B
hsa-miR-410-3p	TMEM161B
hsa-let-7b-5p	TMEM161B
hsa-miR-143-3p	TMEM161B
hsa-miR-200b-3p	ADAMTS1
hsa-miR-15a-5p	ADAMTS1
hsa-miR-342-3p	ADAMTS1
hsa-miR-33a-5p	ADAMTS1
hsa-miR-27b-3p	ADAMTS1
hsa-miR-146b-5p	SLC16A14
hsa-miR-210-3p	SLC16A14
hsa-miR-381-3p	SLC16A14
hsa-miR-144-3p	SLC16A14
hsa-miR-512-3p	SLC16A14
hsa-miR-10b-5p	SLC16A14
hsa-let-7b-5p	SLC16A14
hsa-miR-29a-3p	SLC16A14
hsa-miR-20a-5p	SLC16A14
hsa-miR-15a-5p	PAM
hsa-miR-92a-3p	PAM
hsa-miR-15b-5p	PAM
hsa-miR-93-5p	PAM
hsa-miR-139-5p	HOXA10
hsa-miR-31-5p	HOXA10
hsa-miR-200b-3p	ADCY9
hsa-miR-19b-3p	ADCY9
hsa-let-7a-5p	BANF1
hsa-miR-28-5p	CEP164
hsa-let-7c-5p	CEP164
hsa-miR-19b-3p	SCUBE3
hsa-miR-301a-3p	SCUBE3
hsa-miR-454-3p	SCUBE3
hsa-miR-181b-5p	PDE12
hsa-miR-135b-5p	PDE12
hsa-miR-146b-5p	PDE12
hsa-miR-432-5p	PDE12
hsa-miR-136-5p	PDE12
hsa-miR-379-5p	PDE12
hsa-miR-218-5p	PDE12
hsa-miR-320a	PDE12
hsa-miR-30b-5p	PDE12
hsa-miR-455-5p	PDE12
hsa-miR-199b-5p	PDE12
hsa-miR-382-3p	PDE12
hsa-miR-1-3p	PDE12
hsa-miR-338-3p	CLASP2
hsa-miR-374b-5p	CLASP2
hsa-miR-218-5p	CLASP2
hsa-let-7c-5p	DDX19B
hsa-let-7a-5p	COQ10A
hsa-miR-196a-5p	HMGA1
hsa-miR-211-5p	HMGA1
hsa-miR-497-5p	HMGA1
hsa-miR-142-3p	HMGA1
hsa-let-7c-5p	HMGA1
hsa-let-7b-5p	HMGA1
hsa-miR-665	HMGA1
hsa-let-7a-5p	HMGA1
hsa-miR-424-5p	HMGA1
hsa-miR-30e-5p	MYH10
hsa-miR-142-3p	MYH10
hsa-miR-320a	MYH10
hsa-miR-30b-5p	MYH10
hsa-miR-27b-3p	MYH10
hsa-miR-181b-5p	MYO5B
hsa-miR-374b-5p	MYO5B
hsa-miR-424-5p	MYO5B
hsa-miR-199a-3p	MYO5B
hsa-miR-200b-3p	CHEK1
hsa-miR-326	CHEK1
hsa-miR-216a-5p	CHEK1
hsa-miR-145-5p	CHEK1
hsa-miR-146a-5p	CHEK1
hsa-miR-497-5p	CHEK1
hsa-miR-204-5p	CHEK1
hsa-miR-26a-5p	PDHB
hsa-miR-153-3p	PDHB
hsa-let-7b-5p	PDHB
hsa-let-7b-5p	TTC14
hsa-let-7f-5p	TTC14
hsa-miR-320a	STARD4
hsa-miR-130b-3p	BTBD9
hsa-let-7c-5p	UHRF2
hsa-miR-18a-5p	SORBS2
hsa-miR-20a-5p	SORBS2
hsa-miR-19a-3p	DNAL1
hsa-miR-19b-3p	DNAL1
hsa-miR-425-5p	DNAL1
hsa-miR-222-3p	DNAL1
hsa-miR-96-5p	DNAL1
hsa-miR-29c-3p	DNAL1
hsa-miR-130a-3p	SON
hsa-miR-15a-5p	SON
hsa-miR-342-3p	SON
hsa-miR-376a-3p	SON
hsa-miR-454-3p	SON
hsa-miR-130b-3p	SON
hsa-miR-339-5p	SON
hsa-miR-30b-5p	SON
hsa-miR-9-5p	SON
hsa-miR-200b-3p	IQGAP2
hsa-miR-205-5p	IQGAP2
hsa-miR-130a-3p	IQGAP2
hsa-miR-20a-5p	IQGAP2
hsa-miR-30b-5p	IQGAP2
hsa-miR-27b-3p	IQGAP2
hsa-miR-218-5p	SENP2
hsa-miR-196a-5p	APTX
hsa-miR-320d	APTX
hsa-miR-17-5p	PDE4DIP
hsa-miR-19a-3p	PDE4DIP
hsa-miR-19b-3p	PDE4DIP
hsa-miR-183-5p	PDE4DIP
hsa-miR-31-5p	PDE4DIP
hsa-miR-7-5p	YPEL2
hsa-miR-338-3p	ZNF286B
hsa-miR-181b-5p	PHACTR2
hsa-miR-130a-3p	PHACTR2
hsa-miR-15a-5p	PHACTR2
hsa-miR-130b-3p	PHACTR2
hsa-miR-30b-5p	PHACTR2
hsa-miR-374b-5p	PHACTR2
hsa-miR-215-5p	B4GALT2
hsa-let-7c-5p	B4GALT2
hsa-miR-504-5p	B4GALT2
hsa-miR-148a-3p	B4GALT2
hsa-miR-331-3p	B4GALT2
hsa-miR-130a-3p	LRIG1
hsa-miR-15a-5p	LRIG1
hsa-miR-19a-3p	LRIG1
hsa-miR-425-5p	LRIG1
hsa-miR-486-5p	LRIG1
hsa-miR-452-3p	LRIG1
hsa-miR-9-5p	IDH3A
hsa-miR-134-5p	IDH3A
hsa-let-7c-5p	IDH3A
hsa-miR-218-5p	IDH3A
hsa-miR-335-5p	IDH3A
hsa-miR-491-5p	IDH3A
hsa-let-7f-5p	IDH3A
hsa-miR-130a-3p	ZC3HAV1L
hsa-miR-19b-3p	ZC3HAV1L
hsa-miR-211-5p	ZC3HAV1L
hsa-miR-454-3p	ZC3HAV1L
hsa-miR-499a-5p	ZC3HAV1L
hsa-miR-320a	ZC3HAV1L
hsa-miR-374a-5p	ZC3HAV1L
hsa-miR-20b-5p	ZC3HAV1L
hsa-miR-9-5p	OSBPL3
hsa-let-7c-5p	OSBPL3
hsa-miR-28-5p	OSBPL3
hsa-miR-218-5p	OSBPL3
hsa-miR-320a	OSBPL3
hsa-miR-335-5p	OSBPL3
hsa-miR-181b-5p	CLIP1
hsa-miR-433-3p	CLIP1
hsa-miR-211-5p	CLIP1
hsa-miR-130b-3p	CLIP1
hsa-miR-145-5p	CLIP1
hsa-miR-320a	CLIP1
hsa-miR-9-5p	GFOD2
hsa-miR-326	GFOD2
hsa-let-7f-5p	GFOD2
hsa-miR-125b-5p	GFOD2
hsa-miR-196a-5p	RAB11FIP1
hsa-miR-432-5p	RAB11FIP1
hsa-miR-376c-3p	RAB11FIP1
hsa-miR-376a-3p	RAB11FIP1
hsa-miR-381-3p	RAB11FIP1
hsa-miR-128-3p	RAB11FIP1
hsa-miR-32-5p	RAB11FIP1
hsa-miR-195-5p	RAB11FIP1
hsa-miR-497-5p	RAB11FIP1
hsa-miR-424-5p	RAB11FIP1
hsa-miR-15a-5p	RAB11FIP1
hsa-miR-130a-3p	ADAMTS5
hsa-miR-15a-5p	ADAMTS5
hsa-miR-15b-5p	ADAMTS5
hsa-miR-590-5p	ADAMTS5
hsa-miR-27b-3p	ADAMTS5
hsa-miR-224-5p	ADAMTS5
hsa-miR-130a-5p	ADAMTS5
hsa-miR-30b-5p	ADAMTS5
hsa-miR-19a-3p	ZNF583
hsa-let-7b-5p	ABCB9
hsa-miR-130a-3p	CD200R1
hsa-miR-200b-3p	AKT2
hsa-miR-34c-5p	AKT2
hsa-let-7c-5p	AKT2
hsa-let-7c-5p	CCT5
hsa-miR-449a	CCT5
hsa-miR-222-3p	CCT5
hsa-miR-9-5p	PDCD6IP
hsa-miR-181b-5p	PDCD6IP
hsa-miR-134-5p	PDCD6IP
hsa-miR-195-5p	PDCD6IP
hsa-miR-497-5p	PDCD6IP
hsa-miR-217	PDCD6IP
hsa-miR-30a-5p	PDCD6IP
hsa-miR-148a-3p	PDCD6IP
hsa-miR-25-3p	PDCD6IP
hsa-miR-374b-5p	PDCD6IP
hsa-miR-505-3p	PDCD6IP
hsa-miR-539-3p	PDCD6IP
hsa-miR-31-5p	CHST14
hsa-miR-224-5p	CHST14
hsa-let-7b-5p	RAD9A
hsa-miR-485-5p	RAD9A
hsa-miR-144-3p	B3GNT7
hsa-miR-26b-5p	B3GNT7
hsa-miR-27b-3p	B3GNT7
hsa-miR-101-3p	HMGCR
hsa-miR-125b-5p	HMGCR
hsa-miR-345-5p	HMGCR
hsa-miR-28-5p	HMGCR
hsa-miR-449a	HMGCR
hsa-miR-30a-5p	HMGCR
hsa-miR-335-5p	HMGCR
hsa-miR-29a-3p	HMGCR
hsa-miR-30b-5p	HMGCR
hsa-miR-424-5p	HMGCR
hsa-miR-130a-3p	RANBP2
hsa-miR-342-3p	RANBP2
hsa-miR-454-3p	RANBP2
hsa-miR-30b-5p	RANBP2
hsa-miR-21-5p	SUV39H2
hsa-miR-30a-5p	SUV39H2
hsa-let-7b-5p	UNC119
hsa-miR-9-5p	SLC35C1
hsa-miR-30b-5p	SLC35C1
hsa-miR-338-3p	FANCC
hsa-miR-10b-5p	FANCC
hsa-miR-486-5p	FANCC
hsa-miR-19a-3p	HDLBP
hsa-miR-19b-3p	HDLBP
hsa-let-7g-5p	HDLBP
hsa-miR-455-5p	SLC25A4
hsa-let-7b-5p	SLC25A4
hsa-miR-181b-5p	MFSD6
hsa-miR-146b-5p	MFSD6
hsa-miR-130a-3p	MFSD6
hsa-miR-18a-5p	MFSD6
hsa-miR-301a-3p	MFSD6
hsa-miR-374b-5p	MFSD6
hsa-miR-505-3p	MFSD6
hsa-miR-376a-3p	MFSD6
hsa-miR-205-5p	AMOT
hsa-miR-107	AMOT
hsa-let-7a-5p	AMOT
hsa-miR-196a-5p	AMOT
hsa-miR-15a-5p	AMOT
hsa-miR-20a-5p	AMOT
hsa-miR-32-5p	AMOT
hsa-miR-107	C10orf76
hsa-miR-382-5p	C10orf76
hsa-miR-15b-5p	C10orf76
hsa-miR-449a	C10orf76
hsa-miR-30a-5p	C10orf76
hsa-miR-93-5p	C10orf76
hsa-let-7f-5p	C10orf76
hsa-miR-20b-5p	C10orf76
hsa-miR-101-3p	C4orf32
hsa-miR-130b-3p	C4orf32
hsa-miR-25-3p	C4orf32
hsa-miR-96-5p	C4orf32
hsa-miR-335-5p	C4orf32
hsa-miR-199b-5p	C4orf32
hsa-miR-200b-3p	C4orf32
hsa-miR-146b-5p	SESN3
hsa-miR-142-3p	SESN3
hsa-miR-25-3p	SESN3
hsa-miR-450a-5p	SESN3
hsa-miR-130a-5p	SESN3
hsa-miR-135b-5p	SESN3
hsa-miR-340-5p	SESN3
hsa-miR-106a-5p	SESN3
hsa-let-7g-5p	SESN3
hsa-let-7b-5p	AURKB
hsa-miR-199a-3p	PPP2R2A
hsa-miR-218-5p	PPP2R2A
hsa-miR-148a-3p	PPP2R2A
hsa-miR-653-5p	PPP2R2A
hsa-miR-193b-3p	ABHD14B
hsa-miR-135b-5p	NCOR1
hsa-miR-376a-3p	NCOR1
hsa-miR-199b-5p	NCOR1
hsa-miR-15b-5p	NKD1
hsa-miR-200b-3p	CHSY3
hsa-miR-378a-3p	CHSY3
hsa-miR-30b-5p	CHSY3
hsa-miR-32-5p	CHSY3
hsa-miR-224-5p	CHSY3
hsa-miR-320d	ARL5A
hsa-miR-196b-5p	ARL5A
hsa-miR-320a	ARL5A
hsa-miR-181b-5p	ARL5A
hsa-miR-204-5p	ARL5A
hsa-miR-222-3p	ARL5A
hsa-miR-374b-5p	ARL5A
hsa-miR-205-5p	STK33
hsa-miR-31-5p	STK33
hsa-miR-32-5p	AGAP1
hsa-let-7c-5p	YEATS2
hsa-miR-26b-5p	CHRNA5
hsa-let-7b-5p	CHRNA5
hsa-miR-23b-3p	CHRNA5
hsa-let-7c-5p	TSPAN17
hsa-miR-378c	TSPAN17
hsa-miR-342-3p	PAK1
hsa-miR-200b-3p	DLC1
hsa-miR-130a-3p	DLC1
hsa-miR-18a-5p	DLC1
hsa-miR-19a-3p	DLC1
hsa-miR-19b-3p	DLC1
hsa-miR-92a-3p	DLC1
hsa-miR-32-5p	DLC1
hsa-miR-92a-3p	DOK3
hsa-miR-19a-3p	PARM1
hsa-miR-424-5p	PARM1
hsa-miR-17-5p	ATAD2
hsa-miR-20a-5p	ATAD2
hsa-miR-190a-5p	ATAD2
hsa-miR-200b-3p	CFL2
hsa-miR-205-5p	CFL2
hsa-let-7b-5p	CPSF4
hsa-miR-23b-3p	CPSF4
hsa-miR-146b-5p	NPNT
hsa-miR-495-3p	NPNT
hsa-miR-21-5p	LZTFL1
hsa-miR-100-5p	FAM96A
hsa-miR-411-5p	FAM96A
hsa-let-7c-5p	FAM96A
hsa-miR-33a-5p	FAM96A
hsa-let-7b-5p	FAM96A
hsa-miR-30d-5p	FAM96A
hsa-miR-27b-3p	FAM96A
hsa-miR-30e-5p	TMC7
hsa-miR-15a-5p	TMC7
hsa-let-7c-5p	TMC7
hsa-let-7g-5p	TMC7
hsa-miR-15b-5p	TMC7
hsa-miR-25-3p	TMC7
hsa-miR-381-3p	CBR4
hsa-let-7f-5p	CBR4
hsa-miR-200b-3p	DMD
hsa-let-7a-5p	TMEM138
hsa-let-7b-5p	TMEM138
hsa-miR-20b-5p	TMEM138
hsa-miR-106a-5p	TMEM138
hsa-miR-15a-5p	AMMECR1L
hsa-miR-146a-5p	AMMECR1L
hsa-miR-30a-5p	AMMECR1L
hsa-miR-500a-3p	AMMECR1L
hsa-miR-653-5p	AMMECR1L
hsa-miR-125b-5p	FBXO45
hsa-miR-217	FBXO45
hsa-let-7g-5p	FBXO45
hsa-miR-28-5p	FBXO45
hsa-miR-449a	FBXO45
hsa-miR-30a-5p	FBXO45
hsa-miR-196b-5p	FBXO45
hsa-miR-335-5p	FBXO45
hsa-miR-29a-3p	FBXO45
hsa-miR-204-5p	FBXO45
hsa-let-7f-5p	FBXO45
hsa-miR-181b-5p	FBXO45
hsa-let-7b-5p	C11orf84
hsa-miR-30e-5p	C11orf84
hsa-miR-107	TRIM65
hsa-let-7b-5p	TRIM65
hsa-miR-454-3p	COG5
hsa-miR-9-5p	SLC25A32
hsa-miR-708-5p	SLC25A32
hsa-miR-28-5p	SLC25A32
hsa-miR-25-3p	SLC25A32
hsa-miR-9-5p	YOD1
hsa-miR-181b-5p	YOD1
hsa-miR-320d	YOD1
hsa-miR-411-5p	YOD1
hsa-miR-381-3p	YOD1
hsa-miR-382-5p	YOD1
hsa-miR-134-5p	YOD1
hsa-miR-497-5p	YOD1
hsa-miR-449a	YOD1
hsa-miR-340-5p	YOD1
hsa-miR-30a-5p	YOD1
hsa-miR-196b-5p	YOD1
hsa-miR-320a	YOD1
hsa-miR-374b-5p	YOD1
hsa-miR-503-5p	YOD1
hsa-miR-96-5p	OLR1
hsa-miR-200b-3p	COL3A1
hsa-miR-29c-3p	COL3A1
hsa-miR-590-5p	COL3A1
hsa-miR-181b-5p	GPD1L
hsa-miR-130a-3p	GPD1L
hsa-miR-190a-5p	GPD1L
hsa-miR-144-3p	GPD1L
hsa-miR-512-3p	GPD1L
hsa-let-7b-5p	GPD1L
hsa-let-7b-5p	OXA1L
hsa-let-7c-5p	KIFC2
hsa-let-7b-5p	KIFC2
hsa-let-7f-5p	KIFC2
hsa-miR-15a-5p	MARS2
hsa-miR-208b-3p	MARS2
hsa-miR-432-5p	MARS2
hsa-miR-495-3p	MARS2
hsa-miR-382-5p	MARS2
hsa-miR-30a-5p	MARS2
hsa-miR-455-5p	MARS2
hsa-miR-374b-5p	MARS2
hsa-miR-193b-3p	WDR48
hsa-miR-199b-5p	WDR48
hsa-miR-135b-5p	HIF1AN
hsa-miR-196a-5p	HIF1AN
hsa-miR-136-5p	HIF1AN
hsa-miR-485-5p	HIF1AN
hsa-miR-338-3p	HIF1AN
hsa-miR-25-3p	HIF1AN
hsa-miR-18a-5p	HIF1AN
hsa-miR-30e-5p	IGF2BP1
hsa-miR-135b-5p	IGF2BP1
hsa-let-7b-5p	IGF2BP1
hsa-miR-15b-5p	IGF2BP1
hsa-miR-20b-5p	IGF2BP1
hsa-miR-532-3p	IGF2BP1
hsa-miR-130a-3p	EIF2AK3
hsa-miR-454-3p	EIF2AK3
hsa-miR-128-3p	PPP4C
hsa-let-7c-5p	PPP4C
hsa-miR-148a-3p	PPP4C
hsa-miR-196b-5p	PPP4C
hsa-miR-491-5p	PPP4C
hsa-miR-32-5p	CSRNP3
hsa-miR-19a-3p	CSRNP3
hsa-miR-19b-3p	CSRNP3
hsa-miR-31-5p	CSRNP3
hsa-miR-31-5p	KCNG3
hsa-miR-222-3p	KCNG3
hsa-miR-424-5p	KCNG3
hsa-miR-30a-5p	CBX2
hsa-miR-29a-3p	CBX2
hsa-miR-503-5p	CBX2
hsa-miR-424-5p	CBX2
hsa-miR-454-3p	ZMYND11
hsa-miR-17-5p	RRM2
hsa-miR-539-5p	RRM2
hsa-miR-217	RRM2
hsa-let-7c-5p	RRM2
hsa-miR-30a-5p	RRM2
hsa-miR-93-5p	RRM2
hsa-miR-30b-5p	RRM2
hsa-miR-30d-5p	RRM2
hsa-miR-204-5p	RRM2
hsa-miR-23b-3p	RRM2
hsa-miR-181b-5p	CAMSAP1
hsa-miR-495-3p	CAMSAP1
hsa-miR-539-3p	CAMSAP1
hsa-miR-30a-5p	CAMSAP1
hsa-miR-196a-5p	FAM84B
hsa-miR-299-3p	FAM84B
hsa-miR-382-5p	FAM84B
hsa-miR-195-5p	FAM84B
hsa-let-7f-5p	FAM84B
hsa-miR-503-5p	FAM84B
hsa-let-7c-5p	ELF4
hsa-miR-23b-3p	ELF4
hsa-miR-217	ELF4
hsa-let-7g-5p	ELF4
hsa-miR-96-5p	TMEM144
hsa-miR-320a	TMEM144
hsa-miR-19b-3p	IL15
hsa-miR-144-3p	IL15
hsa-miR-152-3p	IL15
hsa-miR-130b-3p	IL15
hsa-miR-30d-5p	IL15
hsa-miR-181b-5p	ABCD3
hsa-miR-146b-5p	ABCD3
hsa-miR-21-5p	ABCD3
hsa-miR-374b-5p	ABCD3
hsa-miR-18a-5p	TK1
hsa-miR-485-5p	TK1
hsa-let-7c-5p	TK1
hsa-miR-93-5p	TK1
hsa-miR-432-5p	CABLES2
hsa-miR-377-3p	CABLES2
hsa-let-7b-5p	CABLES2
hsa-miR-19b-3p	NRP2
hsa-miR-15a-5p	NRP2
hsa-miR-15b-5p	NRP2
hsa-miR-224-5p	NRP2
hsa-miR-200b-3p	NRP2
hsa-miR-339-5p	NRP2
hsa-miR-92a-3p	ATP2A2
hsa-miR-30e-5p	ATP2A2
hsa-miR-196a-5p	ATP2A2
hsa-let-7c-5p	ATP2A2
hsa-miR-196b-5p	ATP2A2
hsa-miR-182-5p	ATP2A2
hsa-miR-181b-5p	LIPH
hsa-miR-382-5p	LIPH
hsa-miR-424-5p	LIPH
hsa-miR-9-5p	TGFBR2
hsa-miR-130b-3p	TGFBR2
hsa-miR-33a-5p	TGFBR2
hsa-miR-93-5p	TGFBR2
hsa-miR-30b-5p	TGFBR2
hsa-let-7a-5p	ANKRD49
hsa-miR-382-5p	ANKRD49
hsa-let-7b-5p	ANKRD49
hsa-miR-143-3p	ANKRD49
hsa-miR-200b-3p	MAP4K4
hsa-miR-30e-5p	MAP4K4
hsa-miR-29c-3p	MAP4K4
hsa-let-7c-5p	MAP4K4
hsa-miR-30a-5p	MAP4K4
hsa-miR-25-3p	MAP4K4
hsa-miR-30b-5p	MAP4K4
hsa-miR-200b-3p	CDR2
hsa-miR-139-5p	CDR2
hsa-miR-196a-5p	CDR2
hsa-miR-27b-3p	CDR2
hsa-let-7c-5p	CCT3
hsa-let-7g-5p	CCT3
hsa-miR-378a-3p	CCT3
hsa-miR-152-3p	SNRPD1
hsa-miR-33a-5p	SNRPD1
hsa-let-7b-5p	SNRPD1
hsa-miR-206	SNRPD1
hsa-miR-106a-5p	SNRPD1
hsa-let-7f-5p	PCMTD2
hsa-miR-205-5p	INSR
hsa-miR-15a-5p	INSR
hsa-miR-342-3p	INSR
hsa-miR-195-5p	INSR
hsa-miR-424-5p	INSR
hsa-miR-208b-3p	INSR
hsa-miR-181b-5p	CLOCK
hsa-miR-181a-5p	CLOCK
hsa-miR-130a-3p	CLOCK
hsa-miR-708-5p	CLOCK
hsa-miR-15a-5p	CLOCK
hsa-miR-19b-3p	CLOCK
hsa-miR-342-3p	CLOCK
hsa-miR-495-3p	CLOCK
hsa-miR-376c-3p	CLOCK
hsa-miR-454-3p	CLOCK
hsa-miR-128-3p	CLOCK
hsa-miR-26b-5p	CLOCK
hsa-miR-218-5p	CLOCK
hsa-miR-653-5p	CLOCK
hsa-miR-30b-5p	CLOCK
hsa-miR-9-5p	CLOCK
hsa-miR-181a-5p	ARMC1
hsa-miR-15a-5p	ARMC1
hsa-let-7c-5p	ARMC1
hsa-miR-182-5p	ARMC1
hsa-miR-320a	ARMC1
hsa-miR-374b-5p	ARMC1
hsa-miR-181b-5p	TET2
hsa-miR-146b-5p	TET2
hsa-miR-130a-3p	TET2
hsa-miR-376c-3p	TET2
hsa-miR-301a-3p	TET2
hsa-miR-374b-5p	TET2
hsa-miR-520f-3p	TET2
hsa-miR-30e-5p	DCBLD1
hsa-miR-9-5p	DCBLD1
hsa-miR-10b-5p	DCBLD1
hsa-let-7c-5p	DCBLD1
hsa-miR-378a-3p	DCBLD1
hsa-miR-30d-5p	DCBLD1
hsa-miR-197-3p	POLR2D
hsa-miR-342-3p	POLR2D
hsa-miR-497-5p	POLR2D
hsa-let-7b-5p	POLR2D
hsa-let-7g-5p	POLR2D
hsa-miR-95-3p	POLR2D
hsa-miR-32-5p	POLR2D
hsa-let-7g-5p	SEC22A
hsa-miR-218-5p	SEC22A
hsa-miR-204-5p	SEC22A
hsa-let-7f-5p	SEC22A
hsa-let-7g-5p	SPEG
hsa-miR-125b-5p	LIN28B
hsa-miR-208b-3p	LIN28B
hsa-miR-342-3p	LIN28B
hsa-miR-142-3p	LIN28B
hsa-miR-26b-5p	LIN28B
hsa-let-7b-5p	LIN28B
hsa-miR-145-5p	LIN28B
hsa-miR-30a-5p	LIN28B
hsa-miR-30b-5p	LIN28B
hsa-let-7f-5p	LIN28B
hsa-miR-32-5p	LIN28B
hsa-miR-374a-5p	LIN28B
hsa-miR-424-5p	LIN28B
hsa-miR-15b-5p	LIN28B
hsa-miR-15a-5p	LIN28B
hsa-miR-148a-3p	LIN28B
hsa-miR-216a-5p	LIN28B
hsa-miR-193b-3p	DYRK1A
hsa-miR-338-3p	DYRK1A
hsa-miR-200b-3p	ETS1
hsa-miR-9-5p	ETS1
hsa-miR-33a-5p	ETS1
hsa-miR-96-5p	ETS1
hsa-miR-27b-3p	ETS1
hsa-miR-362-5p	ETS1
hsa-miR-532-3p	ETS1
hsa-miR-199b-5p	ETS1
hsa-let-7f-5p	RNF170
hsa-miR-17-5p	AKAP5
hsa-miR-495-3p	TMPRSS2
hsa-miR-130a-3p	TPCN1
hsa-miR-32-5p	TPCN1
hsa-miR-200b-3p	DCBLD2
hsa-miR-9-5p	DCBLD2
hsa-miR-139-5p	DCBLD2
hsa-miR-26a-5p	DCBLD2
hsa-miR-19b-3p	DCBLD2
hsa-miR-26b-5p	DCBLD2
hsa-let-7c-5p	DCBLD2
hsa-miR-95-3p	DCBLD2
hsa-miR-23b-3p	DCBLD2
hsa-miR-421	DCBLD2
hsa-miR-224-5p	DCBLD2
hsa-miR-199b-3p	DCBLD2
hsa-miR-197-3p	PCGF5
hsa-miR-19b-3p	PCGF5
hsa-miR-424-5p	PCGF5
hsa-miR-410-3p	PCGF5
hsa-miR-224-5p	PCGF5
hsa-miR-183-5p	PCGF5
hsa-miR-30e-5p	SOX11
hsa-miR-101-3p	SOX11
hsa-miR-142-3p	SOX11
hsa-miR-32-5p	SOX11
hsa-miR-30e-5p	DLGAP4
hsa-miR-135b-5p	SYNE1
hsa-miR-20a-5p	SYNE1
hsa-miR-93-5p	SYNE1
hsa-miR-196b-5p	SYNE1
hsa-miR-23b-3p	SYNE1
hsa-miR-100-5p	MTMR3
hsa-miR-17-5p	MTMR3
hsa-miR-20a-5p	MTMR3
hsa-miR-130b-3p	MTMR3
hsa-miR-340-5p	MTMR3
hsa-miR-93-5p	MTMR3
hsa-miR-196b-5p	MTMR3
hsa-miR-503-5p	MTMR3
hsa-miR-7-5p	SMAP1
hsa-miR-200b-3p	MTDH
hsa-miR-320b	MTDH
hsa-miR-135b-5p	MTDH
hsa-miR-210-3p	MTDH
hsa-miR-320d	MTDH
hsa-let-7c-5p	MTDH
hsa-miR-30a-5p	MTDH
hsa-miR-25-3p	MTDH
hsa-miR-182-5p	MTDH
hsa-miR-96-5p	MTDH
hsa-miR-320a	MTDH
hsa-miR-106a-5p	MTDH
hsa-miR-379-3p	MTDH
hsa-miR-9-5p	COL4A6
hsa-miR-29c-3p	COL4A6
hsa-miR-196b-5p	GAS7
hsa-let-7f-5p	GAS7
hsa-miR-135b-5p	GAS7
hsa-miR-200b-3p	PDGFB
hsa-miR-29c-3p	PDGFB
hsa-miR-20a-5p	PDGFB
hsa-let-7c-5p	PDGFB
hsa-miR-20b-5p	PDGFB
hsa-miR-30e-5p	ABL2
hsa-miR-9-5p	ABL2
hsa-miR-211-5p	ABL2
hsa-miR-497-5p	ABL2
hsa-let-7c-5p	ABL2
hsa-let-7g-5p	ABL2
hsa-miR-146a-5p	ABL2
hsa-miR-93-5p	ABL2
hsa-miR-27b-3p	ABL2
hsa-miR-15a-5p	NOS1
hsa-miR-503-5p	NOS1
hsa-miR-9-5p	POU2F2
hsa-miR-27b-3p	POU2F2
hsa-miR-96-5p	POU2F2
hsa-miR-425-5p	POU2F2
hsa-miR-205-5p	GREM2
hsa-miR-196a-5p	PLAG1
hsa-miR-15a-5p	PLAG1
hsa-miR-200b-3p	FNDC3B
hsa-miR-9-5p	FNDC3B
hsa-miR-19b-3p	FNDC3B
hsa-miR-92a-3p	FNDC3B
hsa-miR-10b-5p	FNDC3B
hsa-miR-375	FNDC3B
hsa-miR-96-5p	FNDC3B
hsa-miR-32-5p	FNDC3B
hsa-miR-205-5p	SPATA13
hsa-miR-96-5p	SPATA13
hsa-miR-382-5p	C15orf41
hsa-miR-7-5p	C15orf41
hsa-miR-21-5p	C15orf41
hsa-miR-374b-5p	C15orf41
hsa-miR-34c-5p	SEC24C
hsa-miR-320d	SEC24C
hsa-let-7c-5p	SEC24C
hsa-miR-449a	SEC24C
hsa-miR-25-3p	SEC24C
hsa-miR-15a-5p	AHCYL2
hsa-miR-20a-5p	SENP5
hsa-miR-217	SENP5
hsa-miR-320a	SENP5
hsa-miR-218-5p	SENP5
hsa-miR-7-5p	C2orf88
hsa-miR-130a-3p	NIPA1
hsa-miR-133a-3p	NIPA1
hsa-miR-30e-5p	PAWR
hsa-miR-30a-5p	PAWR
hsa-miR-25-3p	PAWR
hsa-miR-30b-5p	PAWR
hsa-let-7c-5p	PAWR
hsa-miR-320d	DUSP22
hsa-miR-9-5p	USP47
hsa-miR-130b-3p	USP47
hsa-miR-454-3p	IGSF3
hsa-miR-25-3p	IGSF3
hsa-miR-30a-5p	IGSF3
hsa-miR-30b-5p	IGSF3
hsa-miR-181a-5p	SOCS4
hsa-miR-454-3p	SOCS4
hsa-miR-320a	SOCS4
hsa-miR-374b-5p	SOCS4
hsa-miR-200b-3p	LIMA1
hsa-miR-9-5p	LIMA1
hsa-miR-125b-5p	LIMA1
hsa-miR-10b-5p	LIMA1
hsa-miR-653-5p	LIMA1
hsa-miR-93-5p	LIMA1
hsa-miR-130a-3p	E2F7
hsa-miR-15a-5p	E2F7
hsa-miR-18a-5p	E2F7
hsa-miR-342-3p	E2F7
hsa-miR-301a-3p	E2F7
hsa-miR-19a-3p	TMEM167B
hsa-miR-92a-3p	TMEM167B
hsa-miR-10b-5p	TMEM167B
hsa-miR-15b-5p	RBMS1
hsa-miR-320a	RBMS1
hsa-miR-20b-5p	RBMS1
hsa-miR-9-5p	RBMS1
hsa-miR-193b-3p	NOVA1
hsa-miR-222-3p	NOVA1
hsa-miR-92a-3p	FOXP1
hsa-miR-339-5p	FOXP1
hsa-miR-590-5p	FOXP1
hsa-miR-183-5p	FOXP1
hsa-miR-338-3p	FOXP1
hsa-miR-211-5p	HIF1A
hsa-miR-217	HIF1A
hsa-miR-335-5p	HIF1A
hsa-miR-320a	HIF1A
hsa-let-7b-5p	DUSP9
hsa-let-7g-5p	DUSP9
hsa-miR-9-5p	SLK
hsa-miR-181b-5p	SLK
hsa-miR-382-5p	SLK
hsa-miR-340-5p	SLK
hsa-miR-30a-5p	SLK
hsa-miR-93-5p	SLK
hsa-miR-30b-5p	SLK
hsa-miR-374b-5p	SLK
hsa-miR-369-3p	SLK
hsa-miR-218-5p	SLK
hsa-miR-146b-5p	ZBTB34
hsa-miR-31-5p	ZBTB34
hsa-miR-455-5p	ZBTB34
hsa-miR-181b-5p	AHCTF1
hsa-miR-26b-5p	AHCTF1
hsa-miR-18a-5p	MEF2D
hsa-miR-96-5p	MEF2D
hsa-miR-200b-3p	MEF2D
hsa-miR-181b-5p	CD46
hsa-miR-190a-5p	CD46
hsa-let-7c-5p	CD46
hsa-let-7b-5p	CD46
hsa-miR-181b-5p	TRIM2
hsa-miR-18a-5p	TRIM2
hsa-miR-454-3p	TRIM2
hsa-miR-10b-5p	TRIM2
hsa-miR-26b-5p	TRIM2
hsa-miR-320a	TRIM2
hsa-miR-424-5p	TRIM2
hsa-miR-1-3p	TRIM2
hsa-miR-324-5p	GANAB
hsa-let-7c-5p	CDCA8
hsa-miR-30d-5p	CDCA8
hsa-miR-30e-5p	CDCA8
hsa-miR-15a-5p	MEIS2
hsa-miR-454-3p	MEIS2
hsa-miR-21-5p	MEIS2
hsa-miR-425-5p	MEIS2
hsa-miR-130a-5p	MEIS2
hsa-miR-9-5p	MEF2C
hsa-miR-135b-5p	MEF2C
hsa-let-7a-5p	MEF2C
hsa-miR-18a-5p	MEF2C
hsa-miR-21-5p	MEF2C
hsa-miR-33a-5p	MEF2C
hsa-miR-96-5p	MEF2C
hsa-miR-130a-5p	MEF2C
hsa-miR-200b-3p	TUBB
hsa-miR-15a-5p	TUBB
hsa-miR-497-5p	TUBB
hsa-miR-182-5p	TUBB
hsa-miR-130a-3p	HIPK1
hsa-miR-19b-3p	HIPK1
hsa-miR-338-3p	HIPK1
hsa-miR-218-5p	HIPK1
hsa-miR-339-5p	HIPK1
hsa-miR-500a-3p	HIPK1
hsa-miR-181b-5p	HIPK1
hsa-miR-454-3p	XPOT
hsa-miR-200b-3p	APP
hsa-miR-20a-5p	APP
hsa-miR-142-3p	APP
hsa-miR-26b-5p	APP
hsa-miR-15b-5p	APP
hsa-miR-320a	APP
hsa-miR-27b-3p	APP
hsa-miR-532-3p	APP
hsa-miR-202-5p	APP
hsa-miR-205-5p	ERBB4
hsa-miR-455-5p	ERBB4
hsa-miR-222-3p	ERBB4
hsa-miR-31-5p	DIAPH2
hsa-miR-181b-5p	EPB41
hsa-miR-187-3p	EPB41
hsa-miR-369-3p	EPB41
hsa-miR-181b-5p	HIPK2
hsa-miR-15a-5p	HIPK2
hsa-miR-19b-3p	HIPK2
hsa-miR-26b-5p	HIPK2
hsa-miR-30b-5p	HIPK2
hsa-miR-450a-5p	HIPK2
hsa-miR-425-5p	KIF21B
hsa-miR-218-5p	KIF21B
hsa-miR-30b-5p	KIF21B
hsa-miR-139-5p	MARCKSL1
hsa-miR-193b-3p	MARCKSL1
hsa-miR-144-3p	MARCKSL1
hsa-miR-23b-3p	MARCKSL1
hsa-miR-17-5p	ARID1B
hsa-miR-520f-3p	ARID1B
hsa-miR-181b-5p	ZNF823
hsa-miR-181a-5p	ZNF823
hsa-miR-410-3p	ZNF823
hsa-miR-143-3p	ZNF823
hsa-miR-30a-5p	ZNF823
hsa-miR-497-5p	ALDH1A3
hsa-miR-182-5p	ALDH1A3
hsa-miR-32-5p	ALDH1A3
hsa-miR-503-5p	ALDH1A3
hsa-miR-424-5p	ALDH1A3
hsa-miR-200b-3p	GJC1
hsa-miR-9-5p	GJC1
hsa-miR-29c-3p	GJC1
hsa-miR-125b-5p	GJC1
hsa-miR-146a-5p	GJC1
hsa-miR-205-5p	GJC1
hsa-miR-9-5p	CCNG1
hsa-miR-181b-5p	CCNG1
hsa-miR-205-5p	CCNG1
hsa-miR-18a-5p	CCNG1
hsa-miR-433-3p	CCNG1
hsa-miR-7-5p	CCNG1
hsa-miR-21-5p	CCNG1
hsa-miR-338-3p	CCNG1
hsa-miR-27b-3p	CCNG1
hsa-miR-299-5p	CCNG1
hsa-miR-26b-5p	PTK2
hsa-miR-93-5p	PTK2
hsa-miR-181b-5p	ZKSCAN1
hsa-miR-15a-5p	ZKSCAN1
hsa-miR-376a-3p	ZKSCAN1
hsa-miR-30b-5p	ZKSCAN1
hsa-miR-374b-5p	ZKSCAN1
hsa-miR-218-5p	ZKSCAN1
hsa-miR-130b-3p	KIAA0319L
hsa-miR-197-3p	MCCC2
hsa-miR-146b-5p	MCCC2
hsa-let-7a-5p	MCCC2
hsa-miR-410-3p	MCCC2
hsa-miR-190a-5p	MCCC2
hsa-miR-10b-5p	MCCC2
hsa-miR-206	MCCC2
hsa-miR-653-5p	MCCC2
hsa-miR-130b-3p	DCAF8
hsa-miR-30a-3p	DCAF8
hsa-miR-25-3p	DCAF8
hsa-miR-495-3p	SOCS1
hsa-miR-410-3p	SOCS1
hsa-let-7b-5p	SOCS1
hsa-miR-30d-5p	SOCS1
hsa-miR-196b-5p	KLHDC8B
hsa-miR-20a-5p	ZKSCAN5
hsa-miR-26b-5p	ZKSCAN5
hsa-miR-500a-3p	ERGIC1
hsa-miR-9-5p	CAP1
hsa-miR-125b-5p	CAP1
hsa-let-7c-5p	CAP1
hsa-miR-218-5p	CAP1
hsa-miR-449a	CAP1
hsa-miR-378a-3p	CAP1
hsa-miR-148a-3p	CAP1
hsa-miR-93-5p	CAP1
hsa-miR-335-5p	CAP1
hsa-let-7b-5p	ATPAF1
hsa-let-7b-5p	KCNJ11
hsa-let-7b-5p	IQCK
hsa-miR-411-5p	C1orf131
hsa-miR-30a-5p	C1orf131
hsa-miR-30d-5p	C1orf131
hsa-let-7f-5p	C1orf131
hsa-miR-205-5p	JPH1
hsa-miR-495-3p	FGD6
hsa-miR-30d-5p	FGD6
hsa-miR-7-5p	EGR3
hsa-miR-9-5p	RPS6KA4
hsa-miR-34c-5p	RPS6KA4
hsa-miR-379-5p	RPS6KA4
hsa-miR-499a-5p	RPS6KA4
hsa-let-7g-5p	RPS6KA4
hsa-miR-449a	RPS6KA4
hsa-miR-25-3p	RPS6KA4
hsa-miR-491-5p	RPS6KA4
hsa-miR-20b-5p	RPS6KA4
hsa-miR-106a-5p	RPS6KA4
hsa-miR-33a-5p	GPR132
hsa-miR-181b-5p	TRAK1
hsa-miR-196a-5p	TRAK1
hsa-miR-196b-5p	TRAK1
hsa-miR-19a-3p	EDNRB
hsa-miR-190b	ZADH2
hsa-miR-181b-5p	ZADH2
hsa-miR-190a-5p	ZADH2
hsa-miR-144-3p	ZADH2
hsa-miR-301a-3p	ZADH2
hsa-miR-21-5p	ZADH2
hsa-miR-145-5p	ZADH2
hsa-miR-424-5p	ZADH2
hsa-miR-130a-3p	ZADH2
hsa-miR-520f-3p	ZADH2
hsa-miR-338-3p	ZADH2
hsa-let-7c-5p	AP1S1
hsa-miR-130b-3p	AP1S1
hsa-miR-29c-3p	AP1S1
hsa-miR-181b-5p	SLC26A9
hsa-miR-200b-3p	DKK3
hsa-miR-29c-3p	DKK3
hsa-miR-19b-3p	DKK3
hsa-miR-92a-3p	DKK3
hsa-miR-32-5p	DKK3
hsa-miR-362-3p	DKK3
hsa-let-7g-5p	DKK3
hsa-let-7c-5p	DKK3
hsa-miR-135b-5p	EEA1
hsa-miR-218-5p	EEA1
hsa-miR-96-5p	EEA1
hsa-miR-30b-5p	EEA1
hsa-miR-9-5p	CHST15
hsa-miR-18a-5p	CHST15
hsa-miR-33a-5p	CHST15
hsa-miR-217	HNRNPC
hsa-miR-153-3p	HNRNPC
hsa-miR-146a-5p	HNRNPC
hsa-miR-653-5p	HNRNPC
hsa-miR-708-5p	HNRNPC
hsa-miR-362-5p	HNRNPC
hsa-miR-193b-3p	GPR137C
hsa-miR-130a-3p	MIOS
hsa-miR-433-3p	MIOS
hsa-miR-152-3p	MIOS
hsa-let-7c-5p	MIOS
hsa-miR-130b-3p	MIOS
hsa-miR-196b-5p	MIOS
hsa-miR-93-5p	MIOS
hsa-let-7f-5p	MIOS
hsa-miR-376a-3p	EZH2
hsa-miR-382-5p	EZH2
hsa-miR-144-3p	EZH2
hsa-miR-130b-3p	EZH2
hsa-miR-133b	EZH2
hsa-miR-31-5p	EZH2
hsa-let-7f-5p	EZH2
hsa-let-7b-5p	SPTBN4
hsa-miR-135b-5p	SPTBN4
hsa-miR-144-3p	DDIT3
hsa-miR-142-3p	DDIT3
hsa-let-7b-5p	DDIT3
hsa-miR-15a-5p	MPDZ
hsa-let-7b-5p	TPM2
hsa-let-7g-5p	TPM2
hsa-miR-15b-5p	TPM2
hsa-miR-27b-3p	TPM2
hsa-miR-96-5p	TPM2
hsa-miR-200b-3p	BASP1
hsa-miR-320b	BASP1
hsa-miR-33a-5p	BASP1
hsa-miR-25-3p	BASP1
hsa-miR-196b-5p	TPST2
hsa-miR-196a-5p	OSBPL1A
hsa-miR-454-3p	OSBPL1A
hsa-miR-17-5p	IKZF2
hsa-miR-20a-5p	IKZF2
hsa-miR-376c-3p	IKZF2
hsa-miR-190a-5p	IKZF2
hsa-miR-374b-5p	IKZF2
hsa-miR-505-3p	IKZF2
hsa-miR-205-5p	CYP2U1
hsa-miR-17-5p	CYP2U1
hsa-miR-19a-3p	CYP2U1
hsa-miR-19b-3p	CYP2U1
hsa-miR-20a-5p	CYP2U1
hsa-miR-199a-3p	HOXA9
hsa-miR-342-3p	HOXA9
hsa-miR-224-5p	TSPYL5
hsa-miR-338-3p	TSPYL5
hsa-miR-17-5p	RORC
hsa-miR-200b-3p	DZIP1
hsa-miR-30e-5p	HOXA1
hsa-miR-99a-5p	HOXA1
hsa-miR-218-5p	HOXA1
hsa-miR-30d-5p	HOXA1
hsa-miR-92a-3p	AIDA
hsa-let-7c-5p	AIDA
hsa-miR-33a-5p	AIDA
hsa-miR-27b-3p	AIDA
hsa-miR-30d-5p	AIDA
hsa-miR-30e-5p	AIDA
hsa-miR-9-5p	IGF2BP2
hsa-let-7c-5p	IGF2BP2
hsa-miR-196b-5p	IGF2BP2
hsa-miR-106a-5p	IGF2BP2
hsa-miR-25-3p	GAB2
hsa-miR-18a-5p	GAB2
hsa-miR-15b-5p	PLCXD3
hsa-miR-200b-3p	PLCXD3
hsa-miR-222-3p	PLCXD3
hsa-miR-135b-5p	PLCXD3
hsa-miR-455-5p	PLCXD3
hsa-miR-9-5p	DNER
hsa-miR-342-3p	DNER
hsa-let-7c-5p	DNER
hsa-miR-10b-5p	PDZD8
hsa-miR-96-5p	PDZD8
hsa-miR-320a	PDZD8
hsa-miR-15a-5p	PDZD8
hsa-let-7g-5p	SEMA4F
hsa-miR-27b-3p	SEMA4F
hsa-miR-19a-3p	FICD
hsa-miR-19b-3p	FICD
hsa-miR-130a-3p	FICD
hsa-miR-20a-5p	FICD
hsa-miR-190b	TRIM33
hsa-miR-382-5p	TRIM33
hsa-miR-21-5p	TRIM33
hsa-miR-26b-5p	TRIM33
hsa-miR-30a-5p	TRIM33
hsa-miR-144-3p	CMTM3
hsa-miR-196b-5p	CMTM3
hsa-miR-9-5p	COL27A1
hsa-miR-326	CSNK1E
hsa-let-7c-5p	CSNK1E
hsa-miR-196b-5p	ARHGEF15
hsa-miR-193b-3p	ARHGEF15
hsa-miR-31-5p	ARHGEF15
hsa-miR-211-5p	NCDN
hsa-miR-378a-3p	NCDN
hsa-miR-148a-3p	NCDN
hsa-miR-196b-5p	NCDN
hsa-miR-320b	NCDN
hsa-let-7b-5p	NAT9
hsa-miR-181b-5p	CRKL
hsa-miR-181a-5p	CRKL
hsa-miR-211-5p	CRKL
hsa-miR-191-5p	CRKL
hsa-miR-30a-5p	CRKL
hsa-miR-503-5p	CRKL
hsa-miR-92a-3p	TMEM184B
hsa-miR-142-3p	TMEM184B
hsa-let-7c-5p	TMEM184B
hsa-let-7g-5p	TMEM184B
hsa-miR-25-3p	TMEM184B
hsa-miR-32-5p	TMEM184B
hsa-miR-362-5p	TMEM184B
hsa-miR-15a-5p	GOLGA4
hsa-miR-25-3p	GOLGA4
hsa-miR-335-5p	GOLGA4
hsa-miR-374b-5p	GOLGA4
hsa-miR-338-3p	IPO9
hsa-miR-375	IPO9
hsa-miR-96-5p	IPO9
hsa-miR-342-3p	IPO9
hsa-miR-30e-3p	NAV1
hsa-miR-15a-5p	NAV1
hsa-miR-30a-5p	NAV1
hsa-miR-30b-5p	NAV1
hsa-miR-30d-5p	NAV1
hsa-miR-362-5p	NAV1
hsa-miR-211-5p	NAV1
hsa-miR-200b-3p	MSN
hsa-miR-101-3p	MSN
hsa-miR-708-5p	MSN
hsa-miR-217	MSN
hsa-let-7c-5p	MSN
hsa-miR-182-5p	MSN
hsa-miR-320d	TRIM13
hsa-let-7a-5p	GABBR1
hsa-miR-7-5p	GABBR1
hsa-let-7b-5p	GABBR1
hsa-miR-9-5p	RNF217
hsa-miR-15a-5p	RNF217
hsa-miR-15b-5p	RNF217
hsa-miR-20b-5p	RNF217
hsa-miR-106a-5p	RNF217
hsa-miR-30a-5p	RNF217
hsa-miR-30b-5p	RNF217
hsa-miR-183-5p	RCSD1
hsa-miR-30b-5p	RCSD1
hsa-miR-31-5p	RCSD1
hsa-miR-30e-5p	HMGA2
hsa-miR-342-3p	HMGA2
hsa-miR-497-5p	HMGA2
hsa-let-7c-5p	HMGA2
hsa-let-7b-5p	HMGA2
hsa-miR-25-3p	HMGA2
hsa-miR-23b-3p	HMGA2
hsa-miR-27b-3p	HMGA2
hsa-miR-20b-5p	HMGA2
hsa-miR-532-3p	HMGA2
hsa-miR-9-5p	HMGA2
hsa-let-7a-5p	HMGA2
hsa-miR-181b-5p	KIF21A
hsa-miR-181a-5p	KIF21A
hsa-miR-15a-5p	KIF21A
hsa-miR-374b-5p	KIF21A
hsa-miR-424-5p	KIF21A
hsa-miR-193b-3p	ALDH6A1
hsa-miR-31-5p	ALDH6A1
hsa-miR-130a-3p	PARP1
hsa-miR-31-5p	PARP1
hsa-miR-200b-3p	DENND5B
hsa-miR-130a-3p	DENND5B
hsa-miR-15a-5p	DENND5B
hsa-miR-92a-3p	DENND5B
hsa-miR-193b-3p	DENND5B
hsa-miR-144-3p	DENND5B
hsa-miR-96-5p	DENND5B
hsa-miR-27b-3p	DENND5B
hsa-miR-224-5p	DENND5B
hsa-miR-135b-5p	LPGAT1
hsa-miR-20a-5p	LPGAT1
hsa-miR-19b-3p	LPGAT1
hsa-miR-33a-5p	LPGAT1
hsa-miR-27b-3p	LPGAT1
hsa-miR-200b-3p	GALNT2
hsa-miR-30e-5p	GALNT2
hsa-miR-19b-3p	GALNT2
hsa-miR-425-5p	GALNT2
hsa-miR-96-5p	GALNT2
hsa-miR-30d-5p	GALNT2
hsa-miR-20b-5p	GALNT2
hsa-miR-17-5p	SVIL
hsa-miR-301a-3p	SVIL
hsa-miR-20b-5p	SVIL
hsa-miR-106a-5p	SVIL
[truncated: 8,361 more rows]

## Sheet: HNSC_ceRNA_interactions
ceRNA1	ceRNA2
AAGAB	SNRPA1
ABCC5	KCNG3
ABCC5	ZDHHC2
ABCD2	BHLHE22
ABCD2	LRRK2
ABCD3	MAGI3
ABL2	MICAL2
ACACB	lncRNA-FGF14-AS2
ACACB	lncRNA-ZNF582-AS1
ACTN1	FAP
ACTN1	INHBA
ACTN1	LDHA
ACTN1	STX2
ACTN2	BEST3
ACTN2	BIN1
ACVR2A	LONRF1
ACVR2A	PBX1
ACYP1	CCDC59
ACYP1	MED30
ADAM12	FAP
ADAM12	FMNL3
ADAM12	HHIPL1
ADAM12	PDE7B
ADAM12	PDGFD
ADAM12	PTK7
ADAM12	SERPINH1
ADAM12	SGCB
ADAM12	THBS2
ADAM19	ARHGAP6
ADAM19	PAK3
ADAM19	ST3GAL2
ADAMTS14	FAP
ADAMTS14	ITGA5
ADAMTS14	STX2
ADAMTS5	ADAMTS6
ADAMTS5	BNC2
ADAMTS5	DENND5B
ADAMTS5	EDNRA
ADAMTS5	FGF7
ADAMTS5	KCNE4
ADAMTS5	LRRC15
ADAMTS5	MEOX2
ADAMTS5	MICAL2
ADAMTS5	PCDH17
ADAMTS5	PTGFR
ADAMTS5	RSPO3
ADAMTS5	ZEB1
ADAMTS6	KCNE4
ADAMTSL1	DOK5
ADCY2	lncRNA-CTC-297N7.7
ADCY2	lncRNA-GS1-410F4.4
ADCY6	ATP8A1
ADD1	MAP4
ADD1	TADA2B
ADD1	lncRNA-NOP14-AS1
AFF1	CRYBG3
AFF3	CNR1
AFF3	PLCL2
AFF3	lncRNA-MAGI2-AS3
AFF4	FAT1
AFF4	LONP2
AHCTF1	XPO1
AHNAK	KLHDC10
AKAP12	FGF7
AKAP12	GUCY1B3
AKAP5	FGL2
AKAP5	MAN1C1
AKAP5	ZNF671
AKAP9	USP8
ALKBH1	MED6
ALPK2	POSTN
ALPK3	S1PR1
AMOT	lncRNA-SNHG14
ANK2	FGF18
ANK2	PRELP
ANK2	SHROOM4
ANK2	TMEM100
ANK2	lncRNA-MAGI2-AS3
ANKRD28	APPL1
ANKRD28	DAG1
ANKRD28	MAGI3
ANKRD28	SACM1L
ANLN	PRR11
ANO5	SLITRK4
ANP32B	MAGOH
ANP32B	SNRPE
ANTXR2	F2R
ANTXR2	ITGB1
ANTXR2	PDGFRB
ANTXR2	SEMA7A
ANXA1	MPZL2
ANXA1	PPL
ANXA5	lncRNA-RP11-221N13.3
AP1S2	lncRNA-RP11-379K17.4
APBB2	COL12A1
APBB2	HTRA1
APP	ANTXR2
APPBP2	DPY19L3
APPL1	PXK
APPL1	STT3B
AR	EPC1
AR	HECW2
AR	PDE5A
AR	PLCL2
AR	STT3B
ARHGAP18	ADAM19
ARHGAP18	KCTD12
ARHGAP18	PRKACB
ARHGAP18	ZEB1
ARHGEF12	USP8
ARHGEF3	EAF1
ARHGEF3	RAB27B
ARHGEF6	CCPG1
ARID5B	AR
ARID5B	CRYBG3
ARID5B	DPY19L3
ARID5B	ELF1
ARID5B	FAT4
ARID5B	NCOA4
ARID5B	NFIC
ARID5B	RALGAPA2
ARID5B	RGL1
ARID5B	USP54
ARL5A	ZDHHC21
ARMC1	ATP6V1C1
ARMC1	MTDH
ARMC1	PRR11
ARMC1	ZMYM1
ARMC1	lncRNA-RP11-403I13.4
ARMCX3	lncRNA-SNHG14
ARSJ	GLS
ARSJ	LRRC8C
ASAP1	TRIO
ATE1	JMJD1C
ATE1	LONP2
ATF7	RGPD4
ATF7	SBF2
ATP13A3	lncRNA-CASC7
ATP13A3	lncRNA-RP11-403I13.4
ATP2A2	RASAL2
ATP6V0B	USF1
ATP6V1C1	FAM49B
ATP8A1	ARHGAP6
ATP8A1	CD302
ATXN7L1	AKAP9
AURKB	UBE2T
B4GALT2	PPP4C
BAK1	AGTRAP
BASP1	SNAI2
BCL2L12	PDCD5
BCLAF1	MBLAC2
BCLAF1	NEK4
BCLAF1	PDPK1
BCLAF1	SUZ12
BCOR	SPG11
BEST3	BIN1
BHLHE22	ATP8A1
BNC2	ADAM19
BNC2	EBF1
BNC2	FN1
BNC2	PDE7B
BNC2	ZEB1
BRMS1	PSMD13
C10orf76	SLK
C18orf25	USP6NL
C19orf66	CXCL11
C1orf35	SURF6
C1orf35	USF1
C1orf52	ZCCHC17
CA2	ELL2
CACNA2D1	SARM1
CACNB4	NSUN7
CACNB4	SLITRK5
CACNB4	lncRNA-PWAR6
CACNB4	lncRNA-SNHG14
CADM1	FBLN5
CALD1	AKAP12
CALD1	FKBP14
CALD1	GLIPR1
CALD1	HTRA1
CALD1	ITGA5
CALD1	PMEPA1
CALD1	SERPINE1
CALU	DIXDC1
CALU	HSPA13
CALU	INHBA
CALU	ITGA1
CALU	LRRC8C
CALU	MICAL2
CALU	RAB23
CALU	RECK
CALU	SGIP1
CALU	SLC35B4
CALU	SOAT1
CALU	SULF1
CALU	TRAM2
CALU	ZNF281
CAMSAP1	MAST4
CAMSAP1	MYCBP2
CAMSAP1	PHLPP1
CAP1	LAMA3
CAP1	NT5E
CAP1	RAB31
CAP1	TPM3
CAP1	UBA6
CAP1	UBASH3B
CASC4	ZEB1
CASD1	lncRNA-MAGI2-AS3
CAST	RAB27B
CAST	SLC25A46
CAV1	DLX2
CAV1	EXT1
CAV1	GPR39
CAV1	LAMA3
CAV1	LPCAT1
CAV1	RAB31
CAV1	SH2D5
CAV1	TGFBI
CAV1	VEGFC
CAV2	MET
CAV2	PTHLH
CBLB	FAM114A1
CBLB	ZNF827
CBX3	PDCD5
CBX7	PLCL2
CCDC14	lncRNA-RP4-717I23.3
CCDC58	RAE1
CCDC59	DDX55
CCDC59	LSM6
CCDC59	MRPL13
CCM2	MT2A
CD276	BMP1
CD276	CSPG4
CD46	KCTD3
CD80	IQGAP2
CDC25A	CDCA2
CDC27	SOAT1
CDH11	PLCL1
CDH11	PTPRM
CDH11	TMEM47
CDH11	lncRNA-RP11-572C15.6
CDH20	PLCL1
CDK3	lncRNA-LINC01004
CDK6	APBB2
CDK6	CARD10
CDK6	GPR153
CDK6	KLF7
CDK6	MYO10
CDK6	TTPAL
CDK9	SDCCAG3
CDS1	ABLIM1
CEP135	FGD6
CEP135	NEK4
CEP170	AR
CEP170	DAAM2
CEP170	DPY19L3
CEP170	EBF2
CEP170	EPC1
CEP170	FAM114A1
CEP170	HECW2
CEP170	IL6ST
CEP170	NFATC2
CEP170	NFIC
CEP170	PTPRM
CEP170	ROR1
CEP170	STARD8
CEP170	TRAK2
CEP170	ZFPM2
CEP170	ZNF827
CHST15	RBMS3
CHSY3	GUCY1B3
CKAP5	ANLN
CKAP5	HIPK3
CKAP5	SMURF2
CLASP2	HIPK1
CLASP2	KLHL18
CLASP2	LYSMD3
CLASP2	NEK4
CLASP2	ZNF800
CLCN3	AKAP9
CLCN3	ARHGEF12
CLCN3	CDKN2AIP
CLCN3	CDS1
CLCN3	CRYBG3
CLCN3	DENND2C
CLCN3	EAF1
CLCN3	ITSN2
CLCN3	MAST4
CLCN3	MTF1
CLCN3	NCOA4
CLCN3	NPEPPS
CLCN3	PGM2
CLCN3	RAB10
CLCN3	RAB27B
CLCN3	RALGAPA2
CLCN3	SASH1
CLCN3	SCAPER
CLCN3	SETD7
CLCN3	STT3B
CLCN3	USP8
CLDN11	ST6GALNAC3
CLDN11	lncRNA-ZNF582-AS1
CLIC4	INHBA
CLINT1	FBXW11
CLIP1	CAST
CLIP1	HIF1A
CLIP1	TMOD3
CLK2	lncRNA-SNHG1
CLOCK	ATE1
CLOCK	ATXN7
CLOCK	CLCN3
CLOCK	CRYBG3
CLOCK	DENND2C
CLOCK	DNAJC16
CLOCK	FAM114A1
CLOCK	GAN
CLOCK	HIPK1
CLOCK	HIPK2
CLOCK	HIPK3
CLOCK	IL6ST
CLOCK	JMJD1C
CLOCK	KCTD20
CLOCK	MAGI3
CLOCK	MAST4
CLOCK	MBNL3
CLOCK	MKL2
CLOCK	MTF1
CLOCK	MYCBP2
CLOCK	NFIC
CLOCK	NIN
CLOCK	PPP1R15B
CLOCK	PRKG1
CLOCK	RAB27B
CLOCK	RALGAPA2
CLOCK	SETD7
CLOCK	SLAIN2
CLOCK	SLC38A7
CLOCK	SLK
CLOCK	SLMAP
CLOCK	SPTBN1
CLOCK	STT3B
CLOCK	SYNRG
CLOCK	UBR3
CLOCK	USP53
CLOCK	WDR7
CLOCK	XPO4
CLOCK	ZKSCAN1
CLOCK	ZNF800
CLOCK	ZNF827
CLU	lncRNA-LINC00284
CMYA5	FLNC
CMYA5	lncRNA-RP11-594N15.3
CNIH4	PCGF1
CNN1	CNIH3
CNN1	PRPH2
CNOT1	LRBA
CNOT6L	AFF1
CNOT6L	ARID5B
CNOT6L	IPCEF1
COL11A1	TMEFF1
COL12A1	SPON2
COL14A1	IGDCC4
COL16A1	MFAP2
COL3A1	COL5A3
COL3A1	KDELC1
COL3A1	PDGFB
COL3A1	SERPINH1
COL3A1	ZEB1
COL4A1	SPTBN1
COL4A3BP	IL6ST
COL4A3BP	MAST4
COL4A3BP	MYCBP2
COL4A3BP	PRKAR2A
COL8A1	FMNL3
COMMD4	EMG1
COMMD4	MRPL14
COMMD4	POLR2F
COMMD4	SCNM1
CORO1C	MYO5A
CORO1C	NRG1
CORO1C	PWP1
CORO2B	FGD5
CPD	IL6ST
CPD	PRKAR2A
CPD	VEZF1
CPEB3	FAM135A
CPEB3	ITSN2
CPEB4	CLINT1
CPEB4	CLOCK
CPEB4	FAM135A
CPEB4	FYCO1
CPEB4	HIPK1
CPEB4	KLHL18
CPEB4	MTF1
CPEB4	MYCBP2
CPEB4	NOTCH2
CPEB4	OGDH
CPEB4	PDCD6IP
CPEB4	PHACTR2
CPEB4	PJA2
CPEB4	PRDM1
CPEB4	RAB10
CPEB4	RAB5A
CPEB4	RALGAPA2
CPEB4	SASH1
CPEB4	SETD7
CPEB4	SLAIN2
CPEB4	SLK
CPEB4	SON
CPEB4	VPS4B
CRYBG3	HEATR5A
CRYBG3	RALGAPA2
CRYBG3	STT3B
CRYBG3	USP8
CSTB	C15orf62
CTSF	PTP4A3
CUL5	SIK2
CXCL10	MX2
CYP26B1	LAMA3
CYP26B1	MAP4
CYP26B1	SH2D5
CYP2U1	ANK2
CYP2U1	DAAM2
CYP2U1	ENPP4
CYP2U1	FAT4
CYP2U1	FZD4
CYP2U1	PLCL1
CYP2U1	PLCL2
CYP2U1	PRKAR2B
CYP2U1	PTPRM
CYP2U1	STARD8
CYP2U1	lncRNA-MAGI2-AS3
CYP2U1	lncRNA-RP11-572C15.6
CYP4X1	PTN
DAAM2	PDE5A
DAAM2	PDE7B
DAAM2	SGCB
DAAM2	SGCD
DAAM2	STARD8
DAAM2	TRAK2
DAG1	IL6ST
DAG1	NFIC
DCBLD1	ACTN1
DCBLD1	CAP1
DCBLD1	FAP
DCBLD1	INHBA
DCBLD1	NT5E
DCBLD1	PPP1R14C
DCBLD1	PTGFRN
DCBLD1	SERPINE1
DCBLD1	VEGFC
DCUN1D5	RAN
DCUN1D5	RRAS2
DENND2C	NIPAL1
DENND2C	PGM2
DENND2C	SLC38A7
DENND5B	ARHGAP6
DENND5B	EBF1
DENND5B	FBLN5
DENND5B	RECK
DENND5B	S1PR1
DENND5B	SHROOM4
DENND5B	ZEB1
DIRAS1	DOK5
DIXDC1	RAB23
DIXDC1	SGIP1
DIXDC1	SHROOM4
DKK3	APBB2
DKK3	BMP1
DKK3	COL5A3
DKK3	SERPINH1
DKK3	TMEM184B
DLC1	ASPN
DLC1	DAAM2
DLC1	DENND5B
DLC1	EBF2
DLC1	FNDC3B
DLC1	GUCY1B3
DLC1	HECW2
DLC1	NFATC2
DLC1	PDE7B
DLC1	PDGFD
DLC1	PLCL1
DLC1	RECK
DLC1	RNF180
DLC1	S1PR1
DLC1	SGCD
DLC1	SNTB1
DLC1	STARD8
DLC1	ZCCHC24
DLC1	ZEB1
DLC1	ZNF469
DLX1	CAV1
DMXL1	ARHGEF3
DMXL1	FBXW11
DMXL1	LYSMD3
DMXL1	OXR1
DMXL1	STT3B
DOCK5	NRG1
DPH2	CD3EAP
DPP8	ARHGEF12
DPP8	ATP7A
DPP8	EPC1
DPP8	USP8
DPP8	XPO4
DPP8	lncRNA-RP11-403I13.4
DPY19L3	CRYBG3
DPY19L3	GIGYF2
DPY19L3	HECW2
DPY19L3	ITGA9
DPY19L3	STT3B
DPY19L3	USP54
DPY19L3	lncRNA-AC006116.24
DPY19L3	lncRNA-RP11-81N13.1
DTNA	ANO5
DUSP14	ELL2
DUSP14	MYO5A
E2F7	MAGI3
E2F7	MPHOSPH9
EAF1	CLPX
EAF1	DENND2C
EAF1	MAST4
EAF1	NCOA2
EAF1	NIPAL1
EBF1	ARHGAP6
EBF1	CXCL12
EBF1	EDNRA
EBF1	FBLN5
EBF1	GREM1
EBF1	PDE7B
EBF1	ST3GAL2
EBF1	SYDE1
EBF1	VCAN
EBF1	ZCCHC24
EBF2	DAAM2
EBF2	PDE7B
EBF2	SGCD
EBF2	STARD8
EBF2	TRAK2
EDNRA	ADAMTS6
EDNRA	HTRA1
EDNRA	SYDE1
EDNRB	FHL5
EEA1	EAF1
EEA1	KLHDC10
EEA1	MAST4
EEA1	SHOC2
EHD2	COL16A1
EHD2	HTR7
EHF	ABLIM1
EIF2AK3	AR
EIF2AK3	ARID5B
EIF2AK3	CRYBG3
EIF2AK3	GALNT4
EIF2AK3	GAN
EIF2AK3	HEATR5A
EIF2AK3	HECW2
EIF2AK3	KCTD20
EIF2AK3	MBNL3
EIF2AK3	NFIC
EIF2AK3	PPP1R15B
EIF2AK3	PXK
EIF2AK3	RALGAPA2
EIF2AK3	RMND5A
EIF2AK3	SPTBN1
EIF2AK3	STT3B
EIF2AK3	TSHZ1
EIF2AK3	UBR3
EIF2AK3	ZNF800
ELF1	ARHGEF12
ELF1	NFIC
ELF1	USP8
ELF4	MSN
EMG1	MRPL14
EMG1	POLR2F
EMG1	SDCCAG3
EMP1	DENND2C
ENAH	HSPA12A
ENAH	MYH9
ENAH	MYO5A
ENPP4	AFF3
ENPP4	PLCL1
ENPP4	PLCL2
ENPP4	ZNF853
ENPP4	lncRNA-MAGI2-AS3
ENPP4	lncRNA-RP11-572C15.6
ENTPD7	JMJD1C
EPB41	MKL2
EPB41L5	TCP11L2
EPDR1	ADAMTSL1
EPDR1	DOK5
EPDR1	P4HA3
EPDR1	ZNF385D
EPS15	ZMYM1
ERBB3	PLEKHA7
ERBB3	RBM47
ERBB4	NR3C2
ERH	MAGOH
ERH	SLC25A17
ERH	SNRPE
ETF1	ELL2
ETF1	SAR1B
ETS1	ADAM19
ETS1	ARHGAP18
ETS1	CHST15
ETS1	EDNRA
ETS1	FLRT2
ETS1	FNDC3B
ETS1	KCTD12
ETS1	POU2F2
ETS1	SACS
ETS1	SOAT1
ETS1	ST3GAL2
ETV1	RGL1
EXPH5	ABLIM1
EXT1	ACTN1
EXT1	INHBA
EZH1	AHSA2
F2R	ISM1
F2R	PDGFRB
F2R	SCARA5
FADS3	PDLIM7
FAM102A	SLC25A25
FAM129A	MBNL3
FAM135A	ACOX1
FAM135A	CLCN3
FAM135A	DENND2C
FAM135A	GAB1
FAM135A	GAN
FAM135A	KLF5
FAM135A	MPP7
FAM135A	MPZL2
FAM135A	MTF1
FAM135A	MYCBP2
FAM135A	NIPAL1
FAM135A	PRDM1
FAM135A	RAB10
FAM135A	RANBP9
FAM135A	TJP1
FAM135A	USP53
FAM135A	USP6NL
FAM135A	ZDHHC21
FAM135A	ZNF800
FAM13B	NR3C2
FAM13B	SMARCA2
FAM46B	TOM1L2
FAM49B	NUDCD1
FAM69A	SERPINE1
FAM89A	DUSP14
FAT4	ANK2
FAT4	PAK3
FAT4	RNF150
FAT4	SYNRG
FAT4	lncRNA-MAGI2-AS3
FBXO40	SCN1B
FBXO40	SYNPO2
FBXO8	CLCN3
FBXW11	FAM114A2
FBXW11	LRBA
FBXW11	PDPK1
FBXW11	RALGAPA2
FBXW11	YTHDC2
FGD5	ACVRL1
FGD5	BOC
FGD5	ZNF671
FGF14	GLRB
FGF14	LSAMP
FGF14	lncRNA-MAGI2-AS3
FGF18	PRELP
FGF18	SHROOM4
FGF7	FGF18
FGF7	KCNE4
FGF7	LRRC15
FGF7	lncRNA-RP5-1052I5.1
FGL2	ACVRL1
FGL2	FGD5
FGL2	MAN1C1
FGL2	ZNF671
FHL5	SYNPO2
FICD	AR
FICD	ARID5B
FICD	CRYBG3
FICD	HECW2
FICD	IL6ST
FICD	ITPR1
FICD	MBNL3
FICD	MPHOSPH9
FICD	NFATC2
FICD	NFIC
FICD	PXK
FICD	SPTBN1
FICD	UBXN7
FJX1	CAV1
FJX1	SH2D5
FJX1	VAV2
FKBP14	ITGA5
FLRT2	EDNRA
FLRT2	PDPN
FN1	SYDE1
FNDC3A	CEP170
FNDC3A	EBF2
FNDC3A	NFATC2
FNDC3A	SMURF2
FNDC3A	TEAD1
FNDC3A	TRAK2
FNDC3B	ADAM19
FNDC3B	GALNT2
FNDC3B	MICAL2
FNDC3B	PLOD2
FNDC3B	PTPRK
FNDC3B	SOAT1
FNDC3B	TRIO
FNDC3B	ZNF469
FNDC5	lncRNA-RP11-68I18.10
FOXN2	CKAP2L
FOXN2	DENND2C
FOXN2	EAF1
FOXN2	IDE
FOXN2	KPNA3
FOXN2	NCOA2
FOXN2	USP53
FOXN2	ZMYM1
FOXN2	ZNF800
FOXN3	HECW2
FRY	AR
FRY	CTTNBP2
FRY	ENPP4
FRY	FAM110B
FRY	FGF14
FRY	PDE5A
FRY	PLCL2
FRY	PPM1H
FRY	PTPRM
FRY	RALGAPA2
FRY	RNF180
FRY	ZNF853
FRY	lncRNA-MAGI2-AS3
FRY	lncRNA-RP11-572C15.6
FRZB	PDGFD
FRZB	POU6F1
FRZB	lncRNA-MAGI2-AS3
FYCO1	ATP9A
FYCO1	CLCN3
FYCO1	CRYBG3
FYCO1	GAB2
FYCO1	HEATR5A
FYCO1	MTF1
FYCO1	NOTCH2
FYCO1	PJA2
FYCO1	RALGAPA2
FYCO1	SASH1
FYCO1	SLMAP
FYCO1	STXBP5
FYCO1	UBE3B
FYCO1	VPS13D
FZD4	ADAM19
FZD4	ANK2
FZD4	CDH11
FZD4	lncRNA-MAGI2-AS3
GAB1	CLCN3
GAB1	DENND2C
GAB1	EAF1
GAB1	HEATR5A
GAB1	ITSN2
GAB1	MTF1
GAB1	NIPAL1
GAB1	RAB10
GAB1	SETD7
GAB1	TJP1
GAB1	ZNF800
GABBR1	lncRNA-RP11-438L19.1
GALNT2	ACTN1
GALNT2	INHBA
GALNT2	MICAL2
GALNT4	CRYBG3
GALNT4	DPP8
GALNT4	STT3B
GAN	CLCN3
GAN	CRYBG3
GAN	DENND2C
GAN	DPP8
GAN	HEATR5A
GAN	HECTD1
GAN	IDE
GAN	KLF5
GAN	MYCBP2
GAN	NIPAL1
GAN	RMND5A
GAN	SETD7
GAN	STT3B
GAN	TACC2
GAN	UBR3
GAN	UBXN7
GAN	USP6NL
GATM	CTTNBP2
GDI1	IKBKG
GFRA1	LMOD1
GFRA1	RHOJ
GJA1	COL12A1
GJA1	PTHLH
GLRB	lncRNA-MAGI2-AS3
GMPS	ATP13A3
GNAI1	CA2
GNAI1	PGM2
GOLGA4	HECTD1
GOLGA4	USP53
GOLIM4	CMTM1
GOLIM4	ENTPD5
GOLIM4	TBCCD1
GOLIM4	TMEM39A
GOLT1B	ERGIC2
GPD1L	ACADSB
GPD1L	APPL1
GPD1L	ZDHHC2
GPX8	ADAMTS6
GPX8	ASPN
GPX8	KCNE4
GPX8	LRRC15
GPX8	TBX15
GPX8	ZNF469
GPX8	lncRNA-LINC00702
GPX8	lncRNA-MAGI2-AS3
GREM2	CLDN11
GRHL1	NIPAL1
GRHL1	RAB11A
GSG2	SKP2
GULP1	IGSF10
HCFC2	RAPGEF2
HEATR5A	STT3B
HECTD1	ACOX1
HECTD1	ARHGEF12
HECTD1	CLCN3
HECTD1	CRYBG3
HECTD1	DPP8
HECTD1	EPC1
HECTD1	HEATR5A
HECTD1	HIPK3
HECTD1	ITSN2
HECTD1	KLF3
HECTD1	MBNL3
HECTD1	MTF1
HECTD1	PXK
HECTD1	RALGAPA2
HECTD1	SETD2
HECTD1	SH3D19
HECTD1	STT3B
HECTD1	UBR3
HECTD1	ZNF800
HECW2	STT3B
HERPUD1	XBP1
HHIPL1	FAP
HIGD1A	CTNNBIP1
HIPK1	BCLAF1
HIPK1	CLCN3
HIPK1	CNOT1
HIPK1	CRYBG3
HIPK1	FAM129A
HIPK1	FBXW11
HIPK1	FICD
HIPK1	KLF3
HIPK1	LRBA
HIPK1	MYCBP2
HIPK1	NCOA4
HIPK1	NFATC2
HIPK1	PDPK1
HIPK1	RALGAPA2
HIPK1	SLMAP
HIPK1	ZNF800
HIPK1	lncRNA-RP1-122P22.2
HIPK2	ATE1
HIPK2	LRBA
HIPK2	MKL2
HIPK2	MYCBP2
HIPK2	ZKSCAN1
HIPK2	ZYG11B
HIPK3	CEP170
HIPK3	DPP8
HIPK3	DPY19L3
HIPK3	EPC1
HIPK3	lncRNA-RP11-403I13.4
HLF	LONRF1
HLF	MFSD6
HLF	RGMA
HLF	RMND5A
HLF	ROBO2
HLF	STAU2
HMGA2	FST
HMGA2	RRAS2
HMGCR	OVOL1
HMGCR	RAB10
HNRNPA2B1	MAGOH
HOOK3	STT3B
HOOK3	TACC1
HSPA13	CASC4
HSPA13	TTC3
IDE	AHNAK
IDE	CLCN3
IDE	CLPX
IDE	DENND2C
IDE	EAF1
IDE	MAST4
IDE	MFHAS1
IDE	MTF1
IDE	NCOA2
IDE	NIPAL1
IDE	SETD7
IDE	SHOC2
IDE	TJP1
IDE	ZNF800
IFI6	HLA-C
IGF1	ADAMTS5
IGF1	AR
IGF1	CCDC85A
IGF1	DENND5B
IGF1	DLC1
IGF1	FGF18
IGF1	FGF7
IGF1	FRY
IGF1	KCNE4
IGF1	MEOX2
IGF1	NFATC2
IGF1	PDE7B
IGF1	PDGFD
IGF1	PDK4
IGF1	PLCL2
IGF1	RSPO3
IGF1	SHROOM4
IGF1	ZNF853
IGF1	lncRNA-MAGI2-AS3
IGFBP7	DOK5
IGFBP7	P4HA3
IGSF3	DENND2C
IGSF3	NOTCH2
IGSF3	PTGFRN
IKBIP	ITGA5
IKBIP	SERPINH1
IKBIP	STX2
IL11	PLAU
IL15	STAT1
IL1A	LDHA
IL34	P4HTM
IL6ST	AR
IL6ST	DAAM2
IL6ST	EBF2
IL6ST	EPC1
IL6ST	FAM114A1
IL6ST	HECW2
IL6ST	MAST4
IL6ST	NFATC2
IL6ST	ROR1
IL6ST	STARD8
IL6ST	TRAK2
IL6ST	ZNF827
INHBA	FAP
INSR	KLHL15
INSR	PPM1H
INSR	PRELP
INSR	SHROOM4
INSR	lncRNA-MAGI2-AS3
IPCEF1	AFF3
IPCEF1	FRZB
IPCEF1	RNF150
IQGAP2	ARHGAP18
IQGAP2	BNC2
IQGAP2	COL8A1
IQGAP2	ENPP4
IQGAP2	FMNL3
IQGAP2	ITGA9
IQGAP2	PAK3
IQGAP2	PDE4B
IQGAP2	PLCL1
IQGAP2	PLCL2
IQGAP2	RAPGEF2
IQGAP2	ZEB1
IQGAP2	lncRNA-MAGI2-AS3
IQGAP2	lncRNA-RP11-572C15.6
ITGA1	ADAMTS5
ITGA1	ADAMTS6
ITGA1	AKAP12
ITGA1	ASAP1
ITGA1	BNC2
ITGA1	COL3A1
ITGA1	DENND5B
ITGA1	DIXDC1
ITGA1	EBF1
ITGA1	GREM1
ITGA1	HSPA13
ITGA1	PCDH17
ITGA1	PCDHAC2
ITGA1	PTGFR
ITGA1	SGIP1
ITGA1	SHROOM4
ITGA1	SYDE1
ITGA1	ZEB1
ITGA1	ZNF281
ITGA5	FAP
ITGA5	HTRA1
ITGA5	LPCAT1
ITGA5	PMEPA1
ITGA5	SERPINE1
ITGA5	STX2
ITGA5	VEGFC
ITGA6	ACTN1
ITGA6	EXT1
ITGA6	INHBA
ITGA6	LRRC8C
ITGA8	GUCY1B3
ITGA9	AR
ITGA9	HECW2
ITGA9	MEOX2
ITPA	GSS
ITPA	OCIAD2
ITPR1	AR
ITPR1	DAAM2
ITPR1	ENPP4
ITPR1	HEATR5A
ITPR1	ITGA9
ITPR1	NFATC2
ITPR1	PLCL2
ITPR1	RAI2
ITSN2	ELF1
ITSN2	MTF1
ITSN2	RAB10
ITSN2	RALGAPA2
ITSN2	SASH1
ITSN2	USP8
ITSN2	VPS4B
JMJD1C	DENND2C
JPH2	FHL3
JPH2	KIAA1644
KAT2B	KALRN
KAT2B	SASH1
KCNJ11	GATS
KCNJ2	KIT
KCNJ8	ACVRL1
KCNJ8	FGD5
KCTD12	F2R
KCTD12	PLCL1
KCTD12	ST3GAL2
KCTD12	TBC1D2B
KCTD12	ZCCHC24
KCTD20	AHCYL1
KCTD20	AKAP9
KCTD20	APPL1
KCTD20	AR
KCTD20	ARHGEF12
KCTD20	ARID5B
KCTD20	ATAD5
KCTD20	CLCN3
KCTD20	CRYBG3
KCTD20	ELF1
KCTD20	FAM13B
KCTD20	HEATR5A
KCTD20	HECW2
KCTD20	ITPR1
KCTD20	KIAA0355
KCTD20	NCOA4
KCTD20	NFIC
KCTD20	OXR1
KCTD20	PPM1D
KCTD20	PXK
KCTD20	RALGAPA2
KCTD20	RANBP9
KCTD20	SETD7
KCTD20	SPTBN1
KCTD20	STT3B
KCTD20	TACC1
KCTD20	TSHZ1
KCTD20	UBR3
KCTD20	USP8
KCTD20	WDR7
KCTD20	XPO4
KCTD20	ZNF800
KDM3B	BCLAF1
KDM3B	SUZ12
KDM3B	SYNRG
KIAA0355	AKAP9
KIAA0355	NFATC2
KIAA0355	NFIC
KIAA0355	SETD7
KIAA0895L	KIFC2
KIAA0907	CCNL2
KIAA1468	CLCN3
KIAA1468	ITSN2
KIAA1468	KLF3
KIAA1468	MPZL2
KIAA1468	RAB10
KIAA1468	VPS4B
KIF15	GEN1
KIF1B	CLOCK
KIF1B	HIPK2
KIF1B	PRKAR2A
KIF1B	SETD7
KIF1B	USP53
KIF1B	ZYG11B
KIF21A	FAM135A
KIF21A	GAN
KLF2	S1PR1
KLF3	CDKN2AIP
KLF3	CLCN3
KLF3	CRYBG3
KLF3	MPZL2
KLF3	MTF1
KLF3	NPEPPS
KLF3	PELI1
KLF3	RAB10
KLF3	RBM47
KLF3	TMOD3
KLF3	TOB1
KLF3	ZNF800
KLF4	ATP10B
KLF5	PPL
KLF5	RAB10
KLF7	JMJD1C
KLF7	LRRC8C
KLF9	lncRNA-MAGI2-AS3
KLHDC10	ARHGEF12
KLHDC10	MAST4
KLHL18	CCDC120
KLHL18	MAP2K4
KLHL30	ACTN2
KLHL30	BEST3
KLHL30	BIN1
KLHL30	MYH1
KLHL30	VGLL2
KLHL5	RNF150
KPNA3	NIPAL1
LAMC1	ASAP1
LAMC1	BICD1
LAMC1	COL3A1
LAMC1	DIXDC1
LAMC1	FKBP14
LAMC1	GNA12
LAMC1	ITGA1
LAMC1	PRKG1
LAMC1	SERPINH1
LAMC1	SHROOM4
LAMC1	SMURF2
LAMC1	ZNF281
LDB2	DCLK1
LDB2	lncRNA-AC005550.4
LHX1	ACTN1
LHX1	INHBA
LHX1	MYO5A
LHX1	PANX1
LHX1	PTK7
LHX1	VEGFC
LIFR	ST6GAL1
LIMA1	CAP1
LIMA1	INHBA
LIMA1	NT5E
LIMA1	OSTM1
LIMA1	TGFBI
LIMA1	TGFBR1
LIMA1	TPBG
LIMA1	lncRNA-RP11-221N13.3
LIMD1	NCOR1
LIMD1	PDE12
LIN52	lncRNA-RP11-403I13.4
LIN9	KCTD3
LIPH	FAM135A
LIPH	NEBL
LIPH	USP54
LIPH	USP6NL
LONP2	ADAM17
LONRF1	ACADSB
LONRF1	KLHL15
LPCAT1	ACTN1
LRIG1	AR
LRIG1	ENPP4
LRIG1	FRY
LRIG1	NR3C2
LRIG1	PDE5A
LRIG1	PLCL2
LRIG1	PPM1L
LRIG1	ZDHHC2
LRIG1	ZNF853
LRIG1	lncRNA-MAGI2-AS3
LRRC15	KCNE4
LRRC59	EFTUD2
LRRC8C	ACTN1
LRRC8C	INHBA
LRRC8C	STX2
LRRC8C	VEGFC
LUC7L3	GABBR1
LUC7L3	KIAA0895L
LUC7L3	SRRT
LUC7L3	lncRNA-RP11-438L19.1
LUC7L3	lncRNA-hsa-mir-6080
LYSMD3	FAM114A2
LYSMD3	HEATR5A
LYSMD3	PXK
LYSMD3	SLC25A46
MAD2L1	CDK1
MAD2L1	XPO1
MAGI3	AGL
MAGI3	CRYBG3
MAGI3	EHF
MAGI3	FBXO34
MAGI3	RALGAPA2
MAGI3	SLC35A3
MAGOH	SNRPE
MAGOHB	DDX47
MAMDC2	lncRNA-LINC00702
MAN1C1	ACVRL1
MAN1C1	FGD5
MAN1C1	TESC
MAN1C1	ZNF671
MAN2A2	PPM1H
MAN2A2	SARM1
MAP3K3	ARHGAP6
MAP3K3	FAT4
MAP3K9	CLCN3
MAP3K9	KLF3
MAP3K9	MTF1
MAP3K9	NPEPPS
MAP4	ELL2
MAP4K4	CORO1C
MAP4K4	INHBA
MAP4K4	MARK3
MAP4K4	MYO5A
MAP4K4	SNAI2
MARVELD1	GNA12
MARVELD1	TGFBI
MAST4	DENND2C
MAST4	NIPAL1
MAST4	PIAS1
MBLAC2	LYRM7
MBLAC2	YTHDC2
MBNL3	APPL1
MBNL3	AR
MBNL3	ATXN7
MBNL3	CRYBG3
MBNL3	ELF1
MBNL3	HEATR5A
MBNL3	HECW2
MBNL3	ITSN2
MBNL3	NFATC2
MBNL3	NFIC
MBNL3	PXK
MBNL3	RALGAPA2
MBNL3	SASH1
MBNL3	STT3B
MBNL3	TSHZ1
MBNL3	USP8
MBNL3	ZNF827
MCF2L	CHPT1
MCM10	CKAP2L
MED30	MRPL13
MED6	MARK3
MEF2C	ARHGAP6
MEF2C	ATP8A1
MEF2C	CXCL12
MEF2C	EBF1
MEF2C	TBX15
MEF2C	lncRNA-RP11-180N14.1
MEF2D	MEF2C
MEF2D	ZCCHC24
MEOX2	lncRNA-MAGI2-AS3
MET	INHBA
MET	ITGA5
MET	LRRC8C
MET	PHLDB2
MET	SERPINE1
MFHAS1	DHX36
MFHAS1	HERC1
MFHAS1	NIPAL1
MFHAS1	TAF2
MFSD6	CLCN3
MFSD6	FAM135A
MFSD6	TET2
MFSD6	TOM1L1
MGAT4A	AFF3
MGAT4A	ANK2
MGAT4A	CNOT6L
MGAT4A	ENPP4
MGAT4A	FAM107B
MGAT4A	IQGAP2
MGAT4A	NR3C2
MGAT4A	PLCL2
MGAT4A	TRAF5
MGAT4A	ZEB1
MGAT4A	lncRNA-MAGI2-AS3
MGLL	KALRN
MICAL2	ACTN1
MICAL2	ADAMTS6
MICAL2	CAV1
MICAL2	EDNRA
MICAL2	GPX8
MICAL2	INHBA
MICAL2	JMJD1C
MICAL2	KCNE4
MICAL2	LHX1
MICAL2	LRRC8C
MICAL2	MARVELD1
MICAL2	NID1
MICAL2	PANX1
MICAL2	PMEPA1
MICAL2	PTGFRN
MICAL2	PTK7
MICAL2	RAB31
MICAL2	RAPGEF2
MICAL2	SNX9
MICAL2	SOAT1
MICAL2	TEAD1
MICAL2	THBS2
MICAL2	TNC
MICAL2	TRIO
MITF	AKAP12
MITF	FAM110B
MITF	FGF14
MITF	FRY
MITF	PPM1H
MITF	VCAN
MITF	ZEB1
MITF	ZFPM2
MITF	lncRNA-MAGI2-AS3
MITF	lncRNA-RP5-1052I5.1
MKL2	AFF1
MKL2	ATXN7
MKL2	MAGI3
MKL2	NFATC2
MPDZ	CNIH3
MPHOSPH9	CEP170
MPHOSPH9	EPC1
MPHOSPH9	HIPK3
MPHOSPH9	IL6ST
MPHOSPH9	KBTBD4
MPHOSPH9	KLHL15
MPHOSPH9	NFIC
MPHOSPH9	STT3B
MPHOSPH9	VEZF1
MPHOSPH9	lncRNA-CASC7
MPZL3	NPEPPS
MPZL3	RAB27B
MRPL13	TXNL4B
MRPL28	MRPL9
MSN	ITGA3
MSRB3	FAM110B
MSRB3	ZFPM2
MTDH	ATP6V1C1
MTDH	CDC27
MTDH	DERL1
MTDH	FAM49B
MTF1	CRYBG3
MTF1	MAST4
MTF1	NIPAL1
MTF1	OGDH
MTF1	PLEKHM1
MTF1	RALGAPA2
MTF1	VPS4B
MTFR1	ARMC1
MTFR1	ATP6V1C1
MTFR1	FAM49B
MTFR1	MTDH
MTMR3	KLHDC10
MTMR6	DNAJC3
MTMR6	STT3B
MTMR6	XPO4
MTUS1	LONRF1
MXD1	ARF6
MXD1	KLF6
MXD1	NLRX1
MXD1	PDLIM5
MXD1	SLK
MXD1	UBA6
MXD1	YOD1
MYCBP2	AFF1
MYCBP2	CLCN3
MYCBP2	CRYBG3
MYCBP2	DENND2C
MYCBP2	DPY19L3
MYCBP2	GIGYF2
MYCBP2	IDE
MYCBP2	MAST4
MYCBP2	MTF1
MYCBP2	NIPAL1
MYCBP2	PDPK1
MYCBP2	PXK
MYCBP2	RALGAPA2
MYCBP2	SETD7
MYCBP2	SLC38A7
MYCBP2	SYNRG
MYCBP2	UBXN7
MYCBP2	USP8
MYCBP2	ZNF800
MYD88	ARHGEF3
MYD88	EAF1
MYD88	GAB1
MYD88	NIPAL1
MYH1	ACTN2
MYH1	BEST3
MYH1	BIN1
MYH10	ACTN1
MYH10	PTK7
MYH9	INHBA
MYH9	MYO5A
MYO10	KLF7
MYO5A	DENND2C
MYO5A	NIPAL1
MYO5A	SLC38A7
MYO5B	FAM135A
MYO5B	LIPH
MYO5B	TET2
MYO5B	ZDHHC21
MYO5C	EPB41L1
MYO5C	PPM1H
MYO5C	lncRNA-RP11-983P16.4
MYOCD	LDB2
NASP	PTTG1
NAV1	MYO5A
NAV1	RNF217
NAV1	SLC38A7
NCAPD2	R3HDM1
NCLN	B4GALT2
NCLN	MRPL28
NCLN	PPP4C
NCLN	PSMD9
NCLN	SAP30BP
NCLN	SIRT6
NCOA2	BAZ1B
NCOA2	DCP1A
NCOA2	DENND2C
NCOA2	MAST4
NCOA2	NIPAL1
NCOA2	PIAS1
NCOA2	RAB27B
NCOA2	SYNRG
NCOR1	DCP1A
NDST1	SEC24C
NEBL	USP6NL
NEK4	STT3B
NFATC2	AR
NFATC2	DAAM2
NFATC2	EBF2
NFATC2	HECW2
NFATC2	PLCL2
NFATC2	STARD8
NFIC	AKAP9
NFIC	AR
NFIC	CRYBG3
NFIC	EBF2
NFIC	EPC1
NFIC	FAM114A1
NFIC	HEATR5A
NFIC	HECW2
NFIC	IL6ST
NFIC	ITGA9
NFIC	NCOA4
NFIC	NFATC2
NFIC	RALGAPA2
NFIC	ROR1
NFIC	STARD8
NFIC	STT3B
NFIC	ZNF827
NMI	STAT1
NOTCH2	MAGI3
NOTCH2	MKL2
NOTCH2	MTF1
NOTCH2	MYCBP2
NOTCH2	NIPAL1
NR2C2AP	C1orf35
NR2C2AP	CKS2
NR2C2AP	PSMC3IP
NR2C2AP	SURF6
NR3C2	AFF3
NR3C2	AR
NR3C2	ENPP4
NR3C2	FRY
NR3C2	FRZB
NR3C2	MECOM
NR3C2	PDE5A
NR3C2	PLCL1
NR3C2	PLCL2
NR3C2	RAI2
NR3C2	TMEM170B
NR3C2	TNRC6C
NR3C2	ZNF853
NR3C2	lncRNA-MAGI2-AS3
NR3C2	lncRNA-RP11-572C15.6
NRP2	MICAL2
NRP2	ZNF469
NSUN5	TAZ
NT5E	ACTN1
NT5E	EXT1
NT5E	FAP
NT5E	IKBIP
NT5E	INHBA
NT5E	LRRC8C
NT5E	SERPINE1
NT5E	STX2
NT5E	VEGFC
NTN1	RNF150
NUP155	MTMR12
NUP37	MRPS23
NUP37	NOL11
NUP37	SNRPA1
OAS2	DDX60L
OAS3	OAS2
OLFML2B	TM6SF1
OSTM1	TGFBI
OVOL1	DENND2C
OVOL1	PGM2
OXR1	EPC1
OXR1	IL6ST
OXR1	RALGAPA2
OXR1	STT3B
P4HA2	DCBLD1
P4HA2	INHBA
P4HA2	PPP1R14C
P4HA3	ADAMTSL1
P4HA3	DOK5
PAG1	CD80
PAG1	EDNRA
PAG1	ETS1
PAG1	IQGAP2
PAG1	ITGA1
PAG1	KIF21B
PANX1	CAV1
PANX1	DLX2
PANX1	INHBA
PANX1	LAMA3
PANX1	MAP4
PANX1	RAB31
PARP12	DDX60L
PAWR	CORO1C
PAWR	MYO5A
PAX9	FBXO34
PCDH17	PTGFR
PCDHAC2	DAAM2
PCDHAC2	PCDH17
PCYOX1	PRKAR2A
PDCD1LG2	ANTXR2
PDCD1LG2	B2M
PDCD1LG2	ZNFX1
PDCD6IP	CAST
PDCD6IP	MAP2K4
PDCD6IP	MTF1
PDCD6IP	SLK
PDCD6IP	STXBP5
PDCD6IP	USP53
PDE12	EAF1
PDE12	EEA1
PDE12	IDE
PDE12	ZDHHC21
PDE4B	FBLN5
PDE4B	PDE7B
PDE4B	PLCL2
PDE4B	lncRNA-MAGI2-AS3
PDE4DIP	ARL6IP5
PDE4DIP	ATP1A2
PDE4DIP	CMYA5
PDE4DIP	FLNC
PDE4DIP	PIK3R1
PDE4DIP	PRKAA2
PDE4DIP	PTPRM
PDE4DIP	SGCD
PDE4DIP	SLC2A4
PDE4DIP	STARD8
PDE4DIP	lncRNA-RP11-594N15.3
PDE5A	CCDC85A
PDE5A	lncRNA-ZNF667-AS1
PDE7B	AR
PDE7B	ARHGAP6
PDE7B	HECW2
PDE7B	PLCL1
PDE7B	SGCD
PDE7B	STARD8
PDE7B	SYDE1
PDE7B	ZCCHC24
PDGFB	ACVR1
PDGFB	COL5A3
PDGFB	DKK3
PDGFB	FN1
PDGFB	SERPINH1
PDGFD	AR
PDGFD	DAAM2
PDGFD	EBF2
PDGFD	HECW2
PDGFD	PDE5A
PDGFD	PDE7B
PDGFD	PLCL2
PDGFD	POU6F1
PDGFD	PTPRM
PDGFD	STARD8
PDGFD	ZFPM2
PDGFD	ZNF853
PDGFD	lncRNA-MAGI2-AS3
PDGFRB	ISM1
PDGFRB	SCARA5
PDK4	DTNA
PDK4	FGF7
PDPK1	AFF1
PDPK1	CNOT1
PDPK1	CRYBG3
PDPK1	DPY19L3
PDPK1	LRBA
PDPN	ANXA5
PDZD8	PRR11
PDZD8	TEAD1
PGP	BCL2L12
PGP	PDCD5
PHACTR2	CLOCK
PHACTR2	DENND2C
PHACTR2	GOLGA4
PHACTR2	MTF1
PHACTR2	MYCBP2
PHACTR2	NOTCH2
PHACTR2	RALGAPA2
PHACTR2	SLK
PHACTR2	SNRK
PHACTR2	STT3B
PHACTR2	STXBP5
PHACTR4	MTF1
PIGN	VPS4B
PIK3CA	IL6ST
PIK3CA	NFIC
PIK3CA	SKIL
PIK3CA	ZC3HAV1L
PIK3CA	ZNF827
PIK3R1	FAT4
PIK3R1	PRELP
PIK3R1	ZFPM2
PIK3R1	lncRNA-MAGI2-AS3
PIP5K1B	RNF150
PJA2	IL6ST
PKIA	TXLNB
PKIA	lncRNA-MEF2C-AS1
PLCL1	lncRNA-RP11-572C15.6
PLCL2	PLCL1
PLCL2	RTN1
PLCL2	lncRNA-LINC00327
PLCL2	lncRNA-MAGI2-AS3
PLCL2	lncRNA-RP11-572C15.6
PLEKHO1	PTGIR
PLS1	MYO5C
PML	CMPK2
PNN	GEN1
PNN	KIF15
POLR2F	MRPL14
POU2F2	ADAM19
POU6F1	PDE4B
POU6F1	lncRNA-CTC-297N7.5
POU6F1	lncRNA-MAGI2-AS3
POU6F1	lncRNA-RP11-774O3.3
PPARA	FICD
PPARA	HIPK1
PPARA	IL6ST
PPARA	MKL2
PPARA	NFIC
PPARA	PDPK1
PPIB	SNRPE
PPM1B	AKAP1
PPM1B	ZDHHC2
PPM1D	ATE1
PPM1D	CACNA2D1
PPM1D	FAM13B
PPM1D	PLEKHA7
PPM1H	CHPT1
PPM1H	FADS2
PPM1H	FGF14
PPM1H	GLRB
PPM1H	SHROOM4
PPM1H	lncRNA-MAGI2-AS3
PPM1L	PRELP
PPP1CB	GRHL1
PPP1R12B	ATP8A1
PPP1R12B	TNS1
PPP1R15B	CDKN2AIP
PPP1R15B	CLCN3
PPP1R15B	ITSN2
PPP1R15B	KCTD20
PPP1R15B	KLF3
PPP1R15B	OXR1
PPP1R15B	PXK
PPP1R15B	RALGAPA2
PPP1R15B	STT3B
PPP1R15B	TAF2
PPP1R15B	USP8
PPP1R15B	ZNF800
PPP1R3A	SMYD1
PPP1R3A	lncRNA-RP11-168O16.2
PPP4C	TMED3
PRDM1	CLCN3
PRDM1	EAF1
PRDM1	GRHL1
PRDM1	KLHL18
PRDM1	MAST4
PRDM1	MTF1
PRDM1	MYD88
PRDM1	NFKBIZ
PRDM1	NIPAL1
PRDM1	RAB5A
PRDM1	TJP1
PRDM2	ARHGEF12
PRDM2	ARID5B
PRDM2	DPP8
PRDM2	KLHDC10
PRDM2	PHACTR4
PRIM1	KIF18A
PRKAA2	PPP1R9A
PRKAA2	lncRNA-RP11-594N15.3
PRKACB	ADAM19
PRKACB	KCTD12
PRKAR1A	LYSMD3
PRKAR2A	AFF1
PRKAR2A	ATE1
PRKAR2A	ATXN7
PRKAR2A	CEP170
PRKAR2A	CLOCK
PRKAR2A	EBF2
PRKAR2A	EPC1
PRKAR2A	FGD4
PRKAR2A	FICD
PRKAR2A	FNDC3A
PRKAR2A	HIPK1
PRKAR2A	HIPK2
PRKAR2A	IL6ST
PRKAR2A	MAGI3
PRKAR2A	MKL2
PRKAR2A	MPHOSPH9
PRKAR2A	NFATC2
PRKAR2A	NFIC
PRKAR2A	PJA2
PRKAR2A	RNF41
PRKAR2A	ROR1
PRKAR2A	SLIT2
PRKAR2A	USP53
PRKAR2A	ZKSCAN1
PRKAR2A	ZYG11B
PRKAR2B	RNF150
PRKG1	DPP8
PRKG1	EPC1
PRKG1	HIPK3
PRKG1	MEOX2
PRKG1	UBR3
PRKG1	ZNF281
PRNP	CAV1
PRNP	EFNB1
PRNP	FKBP1A
PRNP	GJA1
PRNP	LAMA3
PRNP	MARK3
PRNP	NT5E
PRNP	OSTM1
PRNP	PANX1
PRNP	PTGFRN
PRNP	PTHLH
PRNP	SERPINE1
PRNP	SH2D5
PRNP	VEGFC
PRUNE2	ARHGAP6
PRUNE2	lncRNA-LINC00702
PRUNE2	lncRNA-MEF2C-AS1
PSMA2	SUCLG1
PSMA3	PSMA2
PSMA5	NUP37
PSMC3IP	CKS2
PSMD7	C16orf87
PSMD7	TPD52L2
PSMD9	MRPL28
PSMD9	SAP30BP
PSMD9	TARDBP
PTGES3	PSMD14
PTGFRN	ACTN1
PTGFRN	GJA1
PTGFRN	INHBA
PTGFRN	ITGA5
PTGFRN	ITGA6
PTGFRN	MYH9
PTGFRN	PMEPA1
PTGFRN	SERPINE1
PTGFRN	TTPAL
PTHLH	SH2D5
PTK7	ACTN1
PTK7	COL13A1
PTK7	FAP
PTK7	INHBA
PTPN12	FMNL2
PTPN21	CYP26B1
PTPN21	TSHZ3
PTPRK	MYH9
PTPRM	FGF14
PTPRM	GLRB
PTPRM	LSAMP
PTPRM	PLCL1
PTPRM	PLCL2
PTPRM	lncRNA-LINC00327
PTPRM	lncRNA-MAGI2-AS3
PTPRM	lncRNA-RP11-572C15.6
PTPRT	SARM1
PVR	CAV1
PVR	PTHLH
PVR	SH2D5
PWP1	LDHA
PXDN	FNDC3B
PXDN	RPS6KA2
PXDN	TTYH3
PXDN	ZNF469
PXK	AR
PXK	CRYBG3
PXK	DPY19L3
PXK	HEATR5A
PXK	HECW2
PXK	ITGA9
PXK	NFIC
PXK	RALGAPA2
PXK	SPTBN1
PXK	STT3B
PXK	TSHZ1
PXK	lncRNA-AC006116.24
PXN	GPR39
PYGL	lncRNA-RP11-218E20.3
QPCTL	POLR2F
QPCTL	TBCB
RAB10	DENND2C
RAB10	ELL2
RAB10	MTF1
RAB10	PLEKHM1
RAB10	RAB11A
RAB10	lncRNA-RP1-140J1.1
RAB11A	MPZL2
RAB11FIP1	ATP10B
RAB11FIP1	USP6NL
RAB11FIP2	ASAP1
RAB11FIP2	TRIO
RAB11FIP2	ZNF281
RAB27B	DENND2C
RAB31	SFXN3
RAB5A	KLHL18
RAB5A	SLMAP
RAB5A	STX12
RAB7A	ATP1B3
RAD21	PRR11
RAD21	XPO1
RALGAPA2	AR
RALGAPA2	HEATR5A
RALGAPA2	HECW2
RALGAPA2	STT3B
RALGAPA2	lncRNA-CASC7
RAN	PSMA5
RANBP2	CLCN3
RANBP2	CLOCK
RANBP2	CRYBG3
RANBP2	DPY19L3
RANBP2	GAN
RANBP2	HEATR5A
RANBP2	HECTD1
RANBP2	KCTD20
RANBP2	KIAA0355
RANBP2	MBNL3
RANBP2	MTF1
RANBP2	NFIC
RANBP2	PPP1R15B
RANBP2	RALGAPA2
RANBP2	RMND5A
RANBP2	SETD7
RANBP2	SIK2
RANBP2	SPTBN1
RANBP2	STT3B
RANBP2	UBR3
RANBP2	UBXN7
RANBP2	XPO4
RANBP2	ZNF800
RANBP9	DENND2C
RANBP9	WDR26
RAPGEF2	NCOA2
RAPGEF2	PCDH17
RAPGEF2	PLCL1
RAPGEF2	SERINC1
RAPGEF2	SNX9
RAPGEF2	TBC1D2B
RARB	ANK2
RARB	FRZB
RARB	PDGFD
RARB	PLCL2
RARB	POU6F1
RARB	lncRNA-MAGI2-AS3
RASSF5	SASH1
RBM47	PLEKHA7
RBMS1	ACVR1
RBMS1	FMNL2
RCE1	NUTF2
RECK	GUCY1B3
RECK	lncRNA-RP11-572C15.6
RGL1	DAAM2
RGL1	FAT4
RGL1	PCDH17
RGL1	PDGFD
RGL1	PRKAR2B
RGL1	lncRNA-RP11-572C15.6
RGS3	IGFBP7
RHOA	RAB5A
RHOA	SLMAP
RHOJ	LMOD1
RHOJ	TCEAL7
RMND5A	HECTD1
RMND5A	ITSN2
RMND5A	PELI1
RMND5A	USP6NL
RNF11	CDS1
RNF11	DENND2C
RNF11	GAB1
RNF11	GJA1
RNF11	MTF1
RNF11	MYO5A
RNF11	NIPAL1
RNF11	PDCD6IP
RNF11	PDLIM5
RNF11	PLEKHM1
RNF11	PRDM1
RNF11	RAB10
RNF11	RAB11A
RNF11	RAB5A
RNF11	SLK
RNF11	STXBP5
RNF11	TJP1
RNF11	USP38
RNF144A	HECW2
RNF144A	PDE5A
RNF150	LSAMP
RNF150	POU6F1
RNF150	TMEM200C
RNF150	lncRNA-ADAMTS9-AS2
RNF150	lncRNA-CTC-297N7.5
RNF150	lncRNA-LINC00327
RNF180	CNTN4
RNF180	HECW2
RNF217	MYO5A
RNF217	PTHLH
RNF217	SLC38A7
RNF41	CEP170
RNF41	EPC1
RNF41	IL6ST
ROR1	DAAM2
ROR1	EBF2
ROR1	NFATC2
ROR1	STARD8
RPS6KA2	DLC1
RPS6KA2	STARD8
RPS6KA4	CAPN1
RPS6KA4	CAV1
RPS6KA4	FJX1
RPS6KA4	MAP4
RPS6KA4	PRNP
RPS6KA4	SH2D5
RPS6KA4	TTPAL
RPS6KA5	ATXN7
RPS6KA5	ELF1
RPS6KA5	FBXO34
RPS6KA5	PLEKHA7
RPS6KC1	DHX36
RRAS2	RIC8A
RRAS2	SLC16A1
RRM2	CDCA8
RRM2	GSG2
RRM2	MYBL2
RSPO3	ANK2
RSPO3	FGF7
RSPO3	KCNE4
RSPO3	LRRC15
RSPO3	PRELP
RSPO3	SHROOM4
RTKN	NCLN
RTN1	RAI2
RUNX1T1	AKAP12
RUNX1T1	CEP170
RUNX1T1	DAAM2
RUNX1T1	DENND5B
RUNX1T1	DPP8
RUNX1T1	EPC1
RUNX1T1	FAT4
RUNX1T1	HECW2
RUNX1T1	HIPK3
RUNX1T1	IL6ST
RUNX1T1	MEOX2
RUNX1T1	MITF
RUNX1T1	NFIC
RUNX1T1	PCDH17
RUNX1T1	PCDHAC2
RUNX1T1	PRKG1
RUNX1T1	RAB23
RUNX1T1	SON
RUNX1T1	ZFPM2
RUNX1T1	ZNF281
RUNX1T1	ZNF469
RUNX1T1	ZNF704
RUNX1T1	ZNF827
RUNX1T1	ZYG11B
RUNX1T1	lncRNA-RP5-1052I5.1
S1PR1	AR
S1PR1	ASPN
S1PR1	CASC4
S1PR1	CNTN4
S1PR1	ENPP4
S1PR1	EPB41L3
S1PR1	FRY
S1PR1	HECW2
S1PR1	MEOX2
[truncated: 726 more rows]
