# Supplementary material for: Cancerin: A computational pipeline to infer cancer-associated ceRNA interaction networks
Source: PLoS Comput Biol. 2018 Jul 16;14(7):e1006318. doi: 10.1371/journal.pcbi.1006318 (PMC6072113; doi:10.1371/journal.pcbi.1006318)
Supplement: S2 File — (XLSX) [file pcbi.1006318.s002.xlsx]

## Sheet: BRCA_MODULE
MODULE	size	ceRNAs
1	290	AAGAB/RAB11A/ABAT/GDE1/KRT18/PKIB/SLC7A8/STK36/SYT9/TSPAN15/lncRNA-CTD-2589M5.4/lncRNA-RP11-459E5.1/ABCD3/SLC35A3/ACER2/ABLIM3/ITPR1/KIAA0232/NEDD4/PRR15/SPOPL/USP53/ZNF281/lncRNA-CTD-2015H6.3/lncRNA-OIP5-AS1/PMP22/ACVR1B/CA12/ADCY9/CMYA5/AFF1/AHNAK/C9orf64/CREBL2/RBM47/SLC16A6/lncRNA-RP11-50E11.3/lncRNA-RP3-405J10.3/AFF3/ATP8B1/CPLX1/DACH1/LCMT2/AFTPH/IKZF5/TMEM87B/XBP1/AGGF1/PPP2CA/CYBRD1/PRICK…
2	151	ABL2/RASAL2/ACSL4/CHST3/CORO1C/CTTNBP2NL/DZIP1/FMNL2/FUT4/HOXA1/PRRG1/RNF145/SH2B3/SLC9A6/lncRNA-RP11-31F15.1/ACTR3/ARPC2/CCDC82/lncRNA-LINC00511/ADAM19/ADCY7/TGFBI/lncRNA-MIAT/ADAMTS1/CYYR1/DMD/KIT/PLAGL1/PTGER4/PTX3/RGS2/VIM/lncRNA-RP5-855F14.1/ADAMTS3/ADAMTS9/MAML2/CHST2/SLAMF7/CPNE2/lncRNA-RP11-189B4.6/ANXA1/FNDC4/ARHGAP21/FAT1/MPP6/CPNE8/PLD1/ASAP1/FOXN2/NCOA7/TMEFF1/BACH1/MBNL3/ROR1/IL7/C3o…
3	134	ADAM15/F11R/FAM189B/ANLN/CNIH2/ANP32B/NOP58/NUF2/E2F5/ASCC3/NLN/ATL2/TFCP2L1/YIPF4/AURKB/C11orf84/CABLES2/CCNF/CDCA8/E2F2/EIF2S2/EZH2/LAPTM4B/NCAPD2/PDSS1/POLR2D/PSMB2/RBM38/RPUSD3/RRP1B/SUV39H1/TUBB/ZNF695/BLM/SKP2/BRIX1/C12orf4/NAA15/SUV39H2/C17orf53/CDC25B/CENPA/RRM2/MELK/DLGAP4/LUZP1/CCDC138/ZNF519/CCNB1/CDC25A/CHAC2/DCLRE1B/DNAJB11/FAM136A/GPSM2/KDM2B/MSH2/NUDT5/RNF8/SLBP/XPOT/IPO9/CFLAR/CHR…
4	96	ALDH1A1/ENPP2/HEG1/RECK/lncRNA-MAGI2-AS3/lncRNA-RP11-1024P17.1/ACVR1/ASPN/DACT1/FGF1/LRRC15/UNC5B/lncRNA-RP11-417E7.2/ADAM12/MXRA5/FN1/HS3ST3A1/MAF/ADAMTS14/ITGA5/NUAK1/ADRB2/ITM2A/KL/lncRNA-RP11-389C8.2/PID1/WISP1/NDN/ALDH1A3/VGLL3/ANGPTL2/ST6GAL2/ARHGAP6/LRCH2/lncRNA-RP11-820L6.1/CAMK4/PPIC/EBF1/BTLA/FSTL1/HLA-E/LTB/CDH11/CDH2/CHSY3/SERPINE1/CNIH3/CNN1/SYDE1/lncRNA-AC011526.1/CRTAP/KANK2/LRP1/C…
5	87	LTBP2/ACVRL1/lncRNA-CTD-2536I1.1/LEPROT/F2R/ARHGAP1/CERCAM/ARHGDIB/TNFSF12/CAND1/CCT2/CASP10/CAV1/ATP1A2/CORO2B/DAB2/ISM1/KIRREL/PDE1B/PDGFD/TAL1/TGFB1I1/YPEL4/ZFPM2/lncRNA-LINC00702/lncRNA-RP1-193H18.3/lncRNA-RP11-572C15.6/CCND2/FGL2/MFAP5/SYNE1/TGFBR2/THBS2/lncRNA-MEG3/lncRNA-RP11-686D22.4/lncRNA-RP5-1028K7.2/SLC24A2/TIMP3/lncRNA-RP11-863P13.3/COL8A1/KIF26B/lncRNA-CTC-297N7.11/S1PR1/DPYD/CSF1/l…
6	81	ABCF1/TBC1D7/AP2M1/ARPC4/ATP5C1/STMN1/TALDO1/ATP5G3/CKS2/DPY30/KIF20B/BTF3L4/SFPQ/C14orf2/EXOSC1/HSPE1/C16orf59/MXD3/DHTKD1/C18orf8/ME2/C19orf53/PFDN6/CBX3/PSPH/CDCA4/MTA2/TAF11/INCENP/CIT/DAAM1/ZNF28/DNAJC2/RBM17/DYNLT1/VTA1/E2F7/CDK2/RRM1/SMC1A/TDG/UHRF1/HAUS8/HMGA1/SNRPC/HN1/HNRNPAB/HPRT1/HTATIP2/KIF11/C4orf46/NUP188/R3HDM1/SCLT1/MASTL/MLLT10/CLASP1/MRPL38/SLC25A39/SIVA1/MYBL1/CDKN3/PLCG2/PEX3…
7	80	B3GNT5/ADAT2/PIF1/POP1/TAF4B/BYSL/ARMC1/ATP6V1H/MTDH/NUDCD1/ATP11B/ATP11C/CDK8/SOS1/CCNE1/CDK2AP1/KPNA4/MEX3A/SLC16A10/VASH2/CYP7B1/PRKCA/TLE4/DKC1/IFRD1/TIMM8A/CLCN5/lncRNA-CTD-2015G9.2/DAZAP1/TRMT61A/ZMIZ2/DCAF13/PTDSS1/DCAF15/ZSWIM4/DEPDC1/DIAPH2/LDHB/WWTR1/CCDC77/SNRPA1/FAM58A/E2F3/BEND3/RNASEH1/EPB41L2/lncRNA-RP11-356I2.4/lncRNA-RP6-99M1.2/TIGD2/FAM72B/GTDC1/QKI/UBE2E2/HPDL/lncRNA-AC005152.2…
8	77	ADCY6/TRIM66/AKAP11/SEC24B/ANKRD12/ZNF397/AP3B1/APC/HECTD1/RALGAPB/ARID4A/CREB1/DDX3X/FANCM/MBD5/SAMD8/SYNE2/BBX/EEA1/PPTC7/BDP1/DCP1A/KIF13A/ZDHHC17/BMPR2/LPP/CEP350/MDN1/ROCK2/CHD9/JMJD1C/SHPRH/CKAP5/CUL2/YME1L1/CLASP2/NR2C2/SLMAP/ZC3H6/DCUN1D1/DMXL1/FCHO2/UBR3/DST/lncRNA-GNG12-AS1/FAM160B1/PJA2/EPC2/TET2/VPS13A/HCFC2/HEATR5B/INTU/LRPPRC/IREB2/ATP2A2/PIAS1/USP37/KAT2B/XRN1/SMURF2/PPAT/MGA/SKIL/…
9	66	AKAP12/CTTNBP2/FERMT2/RBMS3/SVEP1/TBX15/TNS1/TSHZ2/VCAN/lncRNA-TBX5-AS1/lncRNA-ZFHX4-AS1/MFAP2/ARL4C/TTYH3/UBE2E3/ARSB/ADAMTS7/KDELC1/AXL/C1QTNF6/lncRNA-RP5-952N6.1/BACE1/C2orf88/CD276/ITGB1/SERPINH1/LOXL2/COL3A1/DSE/GXYLT2/COL6A3/NAV3/CYTH3/DPYSL3/PCSK9/ZNF469/EGFLAM/EGFR/SPRY2/EN1/ZFHX4/GRAMD3/ZNF521/IRS1/ITGA11/PRKG1/LOXL4/CMTM7/LRIG3/lncRNA-CASC15/PRTG/PTPRG/SPOCK1/PXDN/CACNA1G/RNF180/SH3D19/…
10	63	TCF4/SLC1A3/PAPLN/AKAP2/ANK2/CCDC80/CNRIP1/EGR2/FGF7/KCTD12/KLHL29/LATS2/LHFP/LHFPL2/PALM2-AKAP2/RSPO3/SGK1/SPOCK2/THSD7A/ZEB2/FYN/MYCBP2/BACH2/GAS1/GLI2/GSN/PRDM1/EMP1/HGF/PLCL2/PRICKLE1/TMEM130/lncRNA-RP5-1052I5.1/CD86/FCRLA/LPXN/MARCH1/RHOG/SGTB/TNFAIP8/COL15A1/CRYBG3/FOXO1/SOX17/TSHZ3/MECOM/PALMD/CYP1B1/ELK3/IGF1/ZCCHC24/C10orf10/ZEB1/FOXN3/NFATC2/SLC18A2/KCNJ2/KIF17/MAP3K3/MMD/PRKCB/lncRNA-R…
11	52	ARHGEF4/ZC4H2/lncRNA-GS1-24F4.2/MTHFD1L/RRAGD/C1orf112/CD300LF/FAM78A/IL15RA/CD80/CHST11/COTL1/JAK3/MYO1F/POU2F2/CFL1/PFN1/MCTP2/OPTN/S1PR2/DOK3/KLHL6/GMIP/GPM6B/SLC43A3/MX2/SIT1/TNFRSF1B/WARS/LIMD2/NPL/MICALL1/KCNK5/SFT2D2/ZBED4/MRPL9/GLRX2/PLEKHO1/NCLN/DUS1L/SCRIB/TRABD/NFIL3/RAB6B/EFNA5/SH3KBP1/TCF7/TMEM140/PIM1/TOMM6/LSM3/UBQLN4/VLDLR
12	40	ADNP/GSK3B/HUWE1/ANKIB1/XPO1/ANKRD52/ATAD2B/ATP2C1/GTF3C2/NUP205/ZNF124/CHFR/DNMT3A/DCBLD1/TMEM45A/CLSPN/CPSF3/DNMT3B/KPNA2/ENAH/TAF5L/EPCAM/FAM98A/GMDS/ILF3/GTPBP3/IPO7/WDR12/NSUN2/PEX13/SMARCA5/SNX4/SRD5A1/SRPK1/TTC13/TAF2/DNAH14/FLVCR1/TMCC1/TMEM189/URB2
13	27	ATAD5/CENPH/DSCC1/PCNA/CHEK1/H2AFX/DHX34/SRRT/DNMT1/LMNB2/EHMT2/H2AFZ/PTTG1/HNRNPA2B1/PTMA/HNRNPL/C6orf136/ELAVL1/MAGOHB/GAPDH/KIN/NR2C2AP/NSUN5/PTBP1/UNG/TBCB/RCCD1/ZNF341
14	26	ANP32E/GGH/MEMO1/ARPC5/TIPRL/CSNK2A2/DCLRE1C/UPF3B/FAM127B/TOMM5/LIN9/LRP8/BID/UCK2/YARS/NOP56/TP53BP2/PRPF3/BUD13/RPIA/RTKN2/STX6/RFWD2/THOC2/TMEM183A/SIGMAR1/TSEN15
15	23	CANT1/MARVELD2/SLC26A11/COX17/H2AFJ/FBXL17/SLC22A5/ZNF703/LRBA/TRIM23/GPD1L/VIPR1/GSS/HOOK1/ZNF664/ILDR1/LNX2/NBR1/MAPK9/SLC7A2/TTC30B/USP30/SMAD5/TRUB1
16	17	ALKBH1/ATP6V1D/C14orf1/ARL1/SCP2/ATP5G2/C1orf56/NDUFB1/C18orf32/NDUFA2/COPZ1/RNF10/SPCS1/GOLPH3L/ICA1/PEX19/TMCO1/SNAPIN
17	13	ATP6V1F/ANKRD39/AP1S1/TIMM17B/TRAPPC1/CDC34/PPP4C/RALY/GEMIN7/AP2S1/MPV17/PMM2/DNAJA3/C19orf47
18	12	PDIA6/CEP55/CENPO/GTSE1/ZNF367/CASP2/GLRX3/NOP2/E2F1/CHCHD3/SEC61A2/PGM1/SEC61A1

## Sheet: KIRC_MODULE
MODULE	size	ceRNAs
1	177	ABL2/ITGA5/NAV1/NID1/STK38L/ACSL4/DPY19L1/FAM3C/MGAT2/MTDH/PTP4A2/ACTG1/TAGLN2/ACTN1/FAP/GNAI2/GPR161/ADAM12/CD44/SERPINE1/SPSB1/TGFBI/TPM4/ADAM19/GAS1/IL21R/MAP7D1/MMP19/OLFML2B/PLXNA1/ADAMTS14/CHFR/SPOCD1/ALDH1L2/BAG2/COL3A1/F3/VGLL3/ANKRD28/AP2A1/FAM109A/KCTD5/NAGPA/AP3S1/TXNDC12/ARHGEF2/ARL4C/AVEN/BCAT1/GNA12/TLE4/CALU/ARF4/GNB4/LHFPL2/SEC23A/CAPZA1/CASP3/CBX3/CDK1/IKBIP/STK17B/CBFB/PCGF6/CBL…
2	130	ABI2/ARHGAP5/BRMS1L/EMP1/IPO8/KIAA1143/SPTY2D1/TOPORS/UBR1/VEZF1/ACOX1/ADD3/ACTR10/HNRNPH2/ITCH/MBIP/MEGF9/OCIAD1/ZC3H14/ACVR2A/CALM1/EPM2AIP1/SIAH1/TTC33/UBR3/ADNP2/REEP3/RGP1/USP14/ZNF91/NCOA4/ALDH9A1/ACAT1/ANKMY2/PREPL/AMOTL1/EGLN1/PAFAH1B1/PPM1A/PRKAR1A/AP2B1/CLCN3/WWP1/BTBD1/ERMP1/FAM198B/ARL8B/GOLGA4/IDH3A/PAQR3/ARMC8/SLC30A9/SYPL1/ARPP19/SMAD2/TRUB1/UBQLN1/ASAH1/PDSS2/ATP10D/BAG4/ZZZ3/HSPA…
3	130	ABCD3/DLG1/ITFG1/MYO6/SSFA2/WWC2/ACADM/BPNT1/DDX60/GTF3C4/RABL3/ACO1/DLD/LRP6/PANK1/ANKRD40/ATE1/DIP2B/GTF2A1/LEPROT/NBR1/MFSD9/AP3B1/CLPX/PIK3R4/SCP2/TMEM184C/APP/KBTBD4/KBTBD7/TSNAX/ATAD1/ZBTB44/ATP11A/SYDE2/TNIK/USP53/RIT1/BCL2L13/SERTAD2/RBBP5/CAMSAP1/SLC30A1/GNG12/CDYL/ATP8B1/CLASP2/DCAF7/GFM1/GPR137C/SUCLA2/WDR48/CLCN5/DDAH1/DNAJC16/SH3BGRL2/TTC30B/COMMD8/FAM168B/lncRNA-DHRS4-AS1/lncRNA-SNO…
4	119	AUH/NUDT12/ACADSB/AGL/ARHGEF12/CDKN2AIP/EPM2A/HERC3/METTL14/MTMR10/NEK1/PLCL2/PLEKHA7/RALGAPA2/SNX2/TSPYL1/ZNF827/ACBD5/CD2AP/ENPP4/FBXL5/FNBP1L/STX12/USP8/ADH5/DYNLL2/FAM160A1/HEATR5A/MPP7/STK3/ARHGAP12/FRYL/GMFB/KIAA0232/PAFAH1B2/STAM2/UHMK1/AKAP9/SOS2/ALDH3A2/ARHGAP24/CDADC1/EPB41L5/FECH/MTMR12/TAPT1/TMEM192/TMEM57/RAPGEF2/AP1G1/CAB39/COG5/CTR9/CUL5/ENPP5/FAM175B/GCC2/KIF16B/LGR4/MFAP3L/MKLN1/…
5	108	APPL1/FER/ACLY/NEK6/SAMD8/TBCEL/AKAP11/CEP97/CLIC4/IPMK/KLHL20/LONP2/PANK3/RASSF3/RBL2/RORA/RPS6KA5/SMARCA2/SPRED1/UBE2W/ANO6/NCOA2/NEDD4/NAA30/DOCK4/APAF1/SOS1/XPO1/REST/RLIM/SETD2/TMF1/lncRNA-RAP2C-AS1/YLPM1/TBC1D9/KLHL15/PTPRK/ATXN1/CDK19/WNK1/DYRK2/BBX/DSTYK/KPNA6/BMP2K/BNIP3L/NR3C1/SUSD1/STRN/GPN3/PLXNC1/EHBP1/CEP135/DHX9/ITGA4/MAN1A2/CMTM4/LZIC/CTCF/CYLD/DCAF12/MFHAS1/DOCK1/FUBP1/SP4/ERC1/R…
6	96	DPP8/TMCC3/NRP1/MYLIP/SMAD4/RASGRP3/FEZ2/MCPH1/CRYBG3/PDE7B/FBXO3/HECW2/ARID1B/PLXNA2/SP2/TACC1/ASAP1/BCL2/RAPGEF4/BTBD3/EPAS1/GRB10/KLF3/PABPC4L/PGM2L1/RNF38/S1PR1/ZEB2/COL4A1/SASH1/SMAD1/VAPA/TMTC2/SPRED2/EDNRB/EBF3/HOXD8/RARB/TCF4/TSC22D1/EFNB2/MFSD6/ELK3/KALRN/RAI14/WDFY1/NOVA2/ETS1/FAM43A/FERMT2/METAP2/FRY/MPPED2/NEURL1B/ZNF582/FYTTD1/PRRG1/GDI2/EBF1/ITGA1/ITGB1/ITPR1/KRR1/KITLG/MSI2/SYNE2/L…
7	84	GSPT1/CYP51A1/ADAM9/CRNKL1/SEC24A/CCNC/ANK3/NR3C2/ANKRD17/DENND5B/AP3M1/ATRN/CLTC/STT3B/AQR/PTPN4/UBL3/ZNF664/LRBA/MUT/PCCA/ASCC3/ATP2C1/RDH11/SACM1L/AZIN1/RALA/BECN1/G3BP2/BDP1/C6orf89/MPP5/NAA50/TRAK2/CEP350/LPGAT1/CHUK/ATG5/OPA1/CLINT1/DHX36/STRAP/COL4A4/NTN4/PCGF5/HSD17B12/TMEM9B/FNDC3B/C3orf58/HCCS/GABARAPL1/ATP6AP2/INSIG1/LIMA1/PNPLA8/LRPPRC/PLD1/MED28/MGAT4A/RANBP2/MID2/MRPL3/NEDD4L/NLN/PP…
8	41	ABCC5/GK5/NAA40/ARHGAP1/DDOST/C17orf53/NUMBL/C19orf54/TAZ/CABLES2/AURKA/CPA4/STEAP3/DENND4B/SEC31B/TMCO6/DOT1L/GGA3/EFHD2/PLAUR/RELT/ZNF385A/lncRNA-CTA-384D8.35/ERP29/PRR13/UNC119/KIFC2/LIMD2/CYTH1/MARS/MICB/PLEKHO1/PMM2/LIMK1/PNKD/RPS6KA4/REEP4/STX1A/STRADA/NOP56/TMEM189/TTC14
9	33	UBE2G1/PTP4A1/ADSS/MAPRE1/SUZ12/SLMAP/KTN1/BHLHB9/GDAP2/PDCD10/PHF6/C5orf22/HSPA4/SCYL2/COX10/PSME3/CYBRD1/EIF4E/ARF6/KLHL2/HECA/SATB1/UBP1/HNRNPF/HOMER1/BAZ1B/LRP12/MFN1/RALGAPB/PCMT1/VTA1/TRIM37/UBE2H/ARIH2
10	31	AAGAB/MESDC2/PRDX3/ABHD10/SNX5/HSDL2/ATP5F1/VDAC1/ATP6V0E1/ATP6V1A/ATP6V1D/MRPS35/GOT2/APOO/GSR/GHITM/MRPS16/NUDT19/POLDIP2/TSFM/MTCH2/NARS/DARS2/GGCT/OXCT1/FBXO34/QDPR/RCN1/STARD7/CS/DCTN5/THUMPD3
11	13	ADAM22/ARFGEF2/NDUFS1/CCNG1/HDHD2/IBTK/CD46/ETNK1/TLK1/GNS/GOSR2/SLC31A1/HIPK2/STRBP

## Sheet: HNSC_MODULE
MODULE	size	ceRNAs
1	176	ABCC5/KCNG3/ZDHHC2/FMNL3/PDE7B/PDGFD/ADAM19/ARHGAP6/PAK3/ST3GAL2/ADAMTS5/ADAMTS6/BNC2/DENND5B/EDNRA/FGF7/KCNE4/LRRC15/MEOX2/PCDH17/PTGFR/RSPO3/ZEB1/AFF3/CNR1/PLCL2/lncRNA-MAGI2-AS3/AKAP12/GUCY1B3/ALPK3/S1PR1/ANK2/FGF18/PRELP/TMEM100/PDE5A/ARHGAP18/KCTD12/PRKACB/FAT4/RGL1/EBF1/FN1/CADM1/FBLN5/RECK/SULF1/CASC4/CASD1/CBX7/CD80/IQGAP2/CDH11/PLCL1/PTPRM/TMEM47/lncRNA-RP11-572C15.6/CDH20/TRAK2/ZFPM2/CH…
2	159	AHNAK/KLHDC10/AKAP9/USP8/ANXA1/MPZL2/PPL/ARHGEF12/ARHGEF3/EAF1/RAB27B/ELF1/ARL5A/ZDHHC21/ZMYM1/JMJD1C/ATXN7L1/C10orf76/SLK/CAMSAP1/MAST4/PHLPP1/UBA6/CAST/SLC25A46/KLF7/CDS1/ABLIM1/KLHL18/ZNF800/CLCN3/CDKN2AIP/DENND2C/ITSN2/MTF1/NPEPPS/PGM2/RAB10/SASH1/SCAPER/CLINT1/CLIP1/HIF1A/TMOD3/SLAIN2/SLMAP/SYNRG/USP53/ZKSCAN1/CPEB3/FAM135A/CPEB4/FYCO1/NOTCH2/OGDH/PDCD6IP/PHACTR2/PJA2/PRDM1/RAB5A/VPS4B/NIPAL…
3	123	ABCD3/MAGI3/AFF1/CRYBG3/ANKRD28/APPL1/DAG1/SACM1L/APPBP2/DPY19L3/PXK/STT3B/AR/EPC1/HECW2/ARID5B/NCOA4/NFIC/RALGAPA2/USP54/ATE1/lncRNA-CASC7/NEK4/PDPK1/MYCBP2/CBLB/FAM114A1/ZNF827/CEP135/FGD6/CEP170/DAAM2/EBF2/IL6ST/NFATC2/ROR1/STARD8/CLASP2/HIPK1/LYSMD3/SETD7/FBXW11/CLOCK/ATXN7/DNAJC16/GAN/HIPK2/KCTD20/MBNL3/MKL2/NIN/PPP1R15B/SPTBN1/UBR3/WDR7/XPO4/CNOT1/LRBA/CNOT6L/COL4A1/COL4A3BP/PRKAR2A/CPD/SON…
4	117	ABL2/MICAL2/ACTN1/FAP/INHBA/STX2/ADAM12/HHIPL1/PTK7/SERPINH1/SGCB/THBS2/ADAMTS14/ITGA5/ADD1/MAP4/TADA2B/lncRNA-NOP14-AS1/ANXA5/lncRNA-RP11-221N13.3/APBB2/COL12A1/HTRA1/ARSJ/GLS/LRRC8C/CALD1/FKBP14/GLIPR1/PMEPA1/SERPINE1/SOAT1/CAP1/LAMA3/NT5E/RAB31/TPM3/UBASH3B/CAV1/DLX2/EXT1/GPR39/LPCAT1/SH2D5/TGFBI/VEGFC/CAV2/MET/PTHLH/CD276/BMP1/CSPG4/TTPAL/CLIC4/SPON2/COL3A1/COL5A3/KDELC1/PDGFB/CYP26B1/DCBLD1/…
5	59	AAGAB/SNRPA1/SHROOM4/ANLN/PRR11/ARMC1/ATP6V1C1/MTDH/lncRNA-RP11-403I13.4/ASAP1/TRIO/ATP13A3/FAM49B/CALU/DIXDC1/HSPA13/ITGA1/RAB23/SGIP1/SLC35B4/TRAM2/ZNF281/CDC27/CDK6/CARD10/GPR153/MYO10/CKAP5/HIPK3/SMURF2/PRKG1/DCUN1D5/RAN/RRAS2/DPP8/ATP7A/GREM1/SACS/NUDCD1/TEAD1/GMPS/HMGA2/FST/TTC3/LAMC1/BICD1/LIN52/DERL1/MTFR1/NUP37/MRPS23/NOL11/PDZD8/PSMA5/RAB11FIP2/RIC8A/SLC16A1/SEPT11/SLC39A14/SOCS4
6	42	LDHA/ALKBH1/MED6/B4GALT2/PPP4C/BASP1/SNAI2/CA2/ELL2/SLC38A7/CORO1C/MYO5A/NRG1/PWP1/DOCK5/DUSP14/ETF1/SAR1B/FAM89A/GNAI1/IL1A/MAP4K4/MARK3/MRPL28/MRPL9/NAV1/RNF217/NCLN/PSMD9/SAP30BP/SIRT6/PAWR/TMED3/TARDBP/RTKN/SLC25A3/DENR/TIMM17A/SLC36A1/SNRPD1/AK2/YARS/USP2
7	18	AHCTF1/XPO1/BCLAF1/MBLAC2/SUZ12/CD46/KCTD3/YTHDC2/KDM3B/LIN9/MAD2L1/CDK1/LYRM7/RAD21/SASS6/SFPQ/WEE1/SP1/ELF2
8	15	ANTXR2/F2R/ITGB1/PDGFRB/SEMA7A/APP/ISM1/SCARA5/MAP3K3/PDCD1LG2/B2M/ZNFX1/PTPN21/TSHZ3/SYNE1/ADAR
9	12	ANO5/SLITRK4/CMYA5/FLNC/lncRNA-RP11-594N15.3/SGCD/DTNA/PDE4DIP/ARL6IP5/ATP1A2/PRKAA2/SLC2A4/PPP1R9A
10	11	ACVR2A/LONRF1/PBX1/GPD1L/ACADSB/HLF/RGMA/ROBO2/STAU2/KLHL15/MTUS1/TGFBR3
11	11	AKAP5/FGL2/MAN1C1/ZNF671/CORO2B/FGD5/ACVRL1/BOC/KCNJ8/TESC/TNFSF12/CYP4V2
12	10	AMOT/lncRNA-SNHG14/ARMCX3/CACNB4/NSUN7/SLITRK5/lncRNA-PWAR6/lncRNA-ZNF667-AS1/lncRNA-CTC-297N7.5/TSPAN12/lncRNA-RP11-760H22.2
13	9	CDK9/SDCCAG3/COMMD4/EMG1/MRPL14/POLR2F/SCNM1/QPCTL/TBCB/SMUG1
14	9	C18orf25/USP6NL/KLF4/ATP10B/LIPH/NEBL/RAB11FIP1/SLC11A2/TMTC2/MAGI1

## Sheet: BRCA_ENRICHED_CANCER_HALLMARKS
ENRICHED_GENESET	Q-VALUE	MODULE
HALLMARK_ESTROGEN_RESPONSE_EARLY	1.07114e-06	1
HALLMARK_EPITHELIAL_MESENCHYMAL_TRANSITION	0.000753472	2
HALLMARK_E2F_TARGETS	1.07902e-09	3
HALLMARK_G2M_CHECKPOINT	3.70636e-05	3
HALLMARK_EPITHELIAL_MESENCHYMAL_TRANSITION	1.64471e-05	4
HALLMARK_TGF_BETA_SIGNALING	0.0036904	6
HALLMARK_G2M_CHECKPOINT	4.10233e-06	7
HALLMARK_E2F_TARGETS	0.00446394	7
HALLMARK_SPERMATOGENESIS	0.00685571	7
HALLMARK_ESTROGEN_RESPONSE_EARLY	0.000680501	11
HALLMARK_IL6_JAK_STAT3_SIGNALING	8.84678e-05	12
HALLMARK_INTERFERON_GAMMA_RESPONSE	0.00013169	12
HALLMARK_ALLOGRAFT_REJECTION	0.000520321	12
HALLMARK_E2F_TARGETS	7.24797e-08	13
HALLMARK_EPITHELIAL_MESENCHYMAL_TRANSITION	1.88018e-06	14
HALLMARK_OXIDATIVE_PHOSPHORYLATION	0.00214477	15
HALLMARK_UV_RESPONSE_UP	0.00265578	17

## Sheet: KIRC_ENRICHED_CANCER_HALLMARKS
ENRICHED_GENESET	Q-VALUE	MODULE
HALLMARK_EPITHELIAL_MESENCHYMAL_TRANSITION	5.42958e-09	4
HALLMARK_UV_RESPONSE_DN	0.00200178	4
HALLMARK_OXIDATIVE_PHOSPHORYLATION	0.000202412	11
HALLMARK_MYC_TARGETS_V1	0.00229529	11
HALLMARK_ADIPOGENESIS	0.00229529	11

## Sheet: HNSC_ENRICHED_CANCER_HALLMARKS
ENRICHED_GENESET	Q-VALUE	MODULE
HALLMARK_EPITHELIAL_MESENCHYMAL_TRANSITION	2.57389e-09	4
HALLMARK_TGF_BETA_SIGNALING	0.00613738	4
HALLMARK_EPITHELIAL_MESENCHYMAL_TRANSITION	0.000275158	5
HALLMARK_MYC_TARGETS_V1	0.00429573	6
HALLMARK_G2M_CHECKPOINT	0.000590492	7
HALLMARK_E2F_TARGETS	0.00494826	7

## Sheet: BRCA_ENRICHED_PATHWAYS
ENRICHED_GENESET	Q-VALUE	MODULE
KEGG_CELL_CYCLE	0.00729907	3
KEGG_OXIDATIVE_PHOSPHORYLATION	0.000188814	15
KEGG_PARKINSONS_DISEASE	0.00278414	15
KEGG_ALZHEIMERS_DISEASE	0.00387988	15
KEGG_HUNTINGTONS_DISEASE	0.00387988	15
KEGG_PROTEIN_EXPORT	0.00572292	18
REACTOME_CELL_CYCLE_MITOTIC	1.46795e-07	3
REACTOME_CELL_CYCLE	1.00785e-06	3
REACTOME_MITOTIC_M_M_G1_PHASES	8.68449e-05	3
REACTOME_MITOTIC_G1_G1_S_PHASES	9.51923e-05	3
REACTOME_DNA_REPLICATION	0.000125563	3
REACTOME_S_PHASE	0.000995889	3
REACTOME_G1_S_TRANSITION	0.00119346	3
REACTOME_ASSEMBLY_OF_THE_PRE_REPLICATIVE_COMPLEX	0.00519376	3
REACTOME_CHONDROITIN_SULFATE_DERMATAN_SULFATE_METABOLISM	0.00501293	4
REACTOME_CHROMOSOME_MAINTENANCE	0.0061178	13
REACTOME_DEPOSITION_OF_NEW_CENPA_CONTAINING_NUCLEOSOMES_AT_THE_CENTROMERE	0.0061178	13
REACTOME_RNA_POL_I_TRANSCRIPTION	0.0061178	13
REACTOME_TELOMERE_MAINTENANCE	0.0061178	13
REACTOME_RESPONSE_TO_ELEVATED_PLATELET_CYTOSOLIC_CA2_	0.00160151	16

## Sheet: KIRC_ENRICHED_PATHWAYS
ENRICHED_GENESET	Q-VALUE	MODULE
REACTOME_SEMAPHORIN_INTERACTIONS	0.00889791	1
REACTOME_DARPP_32_EVENTS	0.000600223	2
REACTOME_NGF_SIGNALLING_VIA_TRKA_FROM_THE_PLASMA_MEMBRANE	0.00143238	2
REACTOME_SIGNALING_BY_FGFR	0.00143238	2
REACTOME_SIGNALING_BY_FGFR_IN_DISEASE	0.00198221	2
REACTOME_SIGNALING_BY_EGFR_IN_CANCER	0.003056	2
REACTOME_DOWNSTREAM_SIGNALING_OF_ACTIVATED_FGFR	0.00337001	2
REACTOME_DAG_AND_IP3_SIGNALING	0.00357908	2
REACTOME_SIGNALLING_BY_NGF	0.00357908	2
REACTOME_OPIOID_SIGNALLING	0.00476527	2
REACTOME_SIGNALING_BY_ERBB2	0.00499434	2
REACTOME_INSULIN_RECEPTOR_RECYCLING	0.000466637	11
REACTOME_TRANSFERRIN_ENDOCYTOSIS_AND_RECYCLING	0.000466637	11
REACTOME_LATENT_INFECTION_OF_HOMO_SAPIENS_WITH_MYCOBACTERIUM_TUBERCULOSIS	0.000677705	11
REACTOME_IRON_UPTAKE_AND_TRANSPORT	0.000775435	11

## Sheet: HNSC_ENRICHED_PATHWAYS
ENRICHED_GENESET	Q-VALUE	MODULE
KEGG_FOCAL_ADHESION	6.58508e-05	4
KEGG_FOCAL_ADHESION	0.000784091	5
KEGG_ECM_RECEPTOR_INTERACTION	0.00131761	5
KEGG_MELANOMA	0.00150712	5
KEGG_CELL_CYCLE	0.000139106	7
KEGG_PROGESTERONE_MEDIATED_OOCYTE_MATURATION	0.00763043	7
REACTOME_CELL_CYCLE_MITOTIC	0.000119561	7
REACTOME_CELL_CYCLE	0.000165868	7
REACTOME_CYCLIN_A_B1_ASSOCIATED_EVENTS_DURING_G2_M_TRANSITION	0.00151405	7
REACTOME_MITOTIC_PROMETAPHASE	0.00296475	7
REACTOME_CELL_CYCLE_CHECKPOINTS	0.00589731	7
REACTOME_FORMATION_OF_RNA_POL_II_ELONGATION_COMPLEX_	0.00285983	12
REACTOME_RNA_POL_II_PRE_TRANSCRIPTION_EVENTS	0.00346453	12

## Sheet: BRCA_ENRICHED_GO_TERMS
ENRICHED_GENESET	Q-VALUE	MODULE
GO_VASCULATURE_DEVELOPMENT	0.00528254	2
GO_BIOLOGICAL_ADHESION	0.00552794	2
GO_MITOTIC_CELL_CYCLE	1.55401e-09	3
GO_CELL_DIVISION	8.3267e-06	3
GO_MITOTIC_NUCLEAR_DIVISION	0.000192505	3
GO_MITOTIC_SISTER_CHROMATID_SEGREGATION	0.000237337	3
GO_ORGANELLE_FISSION	0.000261946	3
GO_NUCLEAR_CHROMOSOME_SEGREGATION	0.000262747	3
GO_SISTER_CHROMATID_SEGREGATION	0.000529408	3
GO_DNA_METABOLIC_PROCESS	0.000812358	3
GO_CHROMOSOME_SEGREGATION	0.00106209	3
GO_METAPHASE_PLATE_CONGRESSION	0.0025382	3
GO_DNA_CONFORMATION_CHANGE	0.00277432	3
GO_EXTRACELLULAR_STRUCTURE_ORGANIZATION	0.000309161	4
GO_BIOLOGICAL_ADHESION	0.00178402	4
GO_RESPONSE_TO_TRANSFORMING_GROWTH_FACTOR_BETA	0.0040874	4
GO_NEGATIVE_REGULATION_OF_MULTICELLULAR_ORGANISMAL_PROCESS	0.0040874	4
GO_CHONDROITIN_SULFATE_PROTEOGLYCAN_METABOLIC_PROCESS	0.0040874	4
GO_REGULATION_OF_CELLULAR_COMPONENT_MOVEMENT	0.0040874	4
GO_INTEGRIN_MEDIATED_SIGNALING_PATHWAY	0.00460829	4
GO_REGULATION_OF_CELL_ADHESION	0.00636415	4
GO_REGULATION_OF_CELL_SUBSTRATE_ADHESION	0.00636415	4
GO_WOUND_HEALING	0.00769673	4
GO_CELL_DIVISION	0.000649495	7
GO_DNA_METABOLIC_PROCESS	0.00101722	7
GO_MITOTIC_CELL_CYCLE	0.00101722	7
GO_MITOTIC_NUCLEAR_DIVISION	0.00252978	7
GO_ORGANELLE_FISSION	0.00252978	7
GO_DNA_REPLICATION	0.00765875	7
GO_BASE_EXCISION_REPAIR	0.00785911	7
GO_DNA_REPAIR	0.00926025	7
GO_VASCULATURE_DEVELOPMENT	0.00526756	8
GO_ANATOMICAL_STRUCTURE_FORMATION_INVOLVED_IN_MORPHOGENESIS	0.00526756	8
GO_CIRCULATORY_SYSTEM_DEVELOPMENT	0.00721664	8
GO_IMMUNE_RESPONSE	1.75403e-05	12
GO_ADAPTIVE_IMMUNE_RESPONSE	0.000359215	12
GO_CELLULAR_RESPONSE_TO_CYTOKINE_STIMULUS	0.00696995	12
GO_CYTOKINE_MEDIATED_SIGNALING_PATHWAY	0.00696995	12
GO_REGULATION_OF_CELL_ACTIVATION	0.00696995	12
GO_ALPHA_BETA_T_CELL_ACTIVATION	0.00696995	12
GO_REGULATION_OF_GENE_EXPRESSION_EPIGENETIC	0.000189867	13
GO_REGULATION_OF_DNA_METABOLIC_PROCESS	0.000189867	13
GO_MRNA_METABOLIC_PROCESS	0.000189867	13
GO_RNA_PROCESSING	0.000189867	13
GO_DNA_METABOLIC_PROCESS	0.000189867	13
GO_MRNA_PROCESSING	0.000189867	13
GO_GENE_SILENCING	0.000447795	13
GO_NEGATIVE_REGULATION_OF_MRNA_METABOLIC_PROCESS	0.000518524	13
GO_RNA_SPLICING	0.000953858	13
GO_REGULATION_OF_MRNA_METABOLIC_PROCESS	0.00104705	13
GO_REGULATION_OF_MRNA_SPLICING_VIA_SPLICEOSOME	0.0027405	13
GO_RNA_SPLICING_VIA_TRANSESTERIFICATION_REACTIONS	0.0027405	13
GO_DNA_REPAIR	0.0045663	13
GO_DNA_MODIFICATION	0.00508591	13
GO_CELLULAR_RESPONSE_TO_DNA_DAMAGE_STIMULUS	0.00525978	13
GO_REGULATION_OF_DNA_REPAIR	0.00525978	13
GO_POSITIVE_REGULATION_OF_DNA_METABOLIC_PROCESS	0.00743989	13
GO_IRE1_MEDIATED_UNFOLDED_PROTEIN_RESPONSE	0.00568433	18
GO_G1_DNA_DAMAGE_CHECKPOINT	0.00568433	18
GO_POSITIVE_REGULATION_OF_CELL_CYCLE_ARREST	0.00568433	18
GO_MITOTIC_DNA_INTEGRITY_CHECKPOINT	0.00568433	18
GO_REGULATION_OF_CELL_CYCLE_ARREST	0.00568433	18
GO_SIGNAL_TRANSDUCTION_IN_RESPONSE_TO_DNA_DAMAGE	0.00568433	18
GO_NEGATIVE_REGULATION_OF_CELL_CYCLE_G1_S_PHASE_TRANSITION	0.00568433	18
GO_PRE_MRNA_BINDING	0.0011227	13
GO_PROTEIN_TRANSPORTER_ACTIVITY	0.00194943	17

[truncated: 2 more sheets: KIRC_ENRICHED_GO_TERMS, HNSC_ENRICHED_GO_TERMS]
